# Supplementary material for: The MYB-related transcription factor MYPOP acts as a selective regulator of cancer cell growth
Source: Commun Biol. 2026 May 19;9:678. doi: 10.1038/s42003-026-10272-2 (PMC13187161; doi:10.1038/s42003-026-10272-2)
Supplement: Supplementary file 3 — Supplementary Data 1 [file 42003_2026_10272_MOESM3_ESM.xlsx]

## Sheet: HeLa RNA-Seq 24h post pDNA
Supplementary data: HeLa RNA-Seq 24h post pDNA transfection
ENSEMBL ID	Gene symbol	Log2 fold change	P-value	Adjusted p-value
ENSG00000162892	IL24	5.0256	9.16618e-06	0.00622569
ENSG00000162891	IL20	4.86783	2.00807e-05	0.00862717
ENSG00000122641	INHBA	3.45666	2.23105e-05	0.00862717
ENSG00000166592	RRAD	3.31498	6.84943e-05	0.0117584
ENSG00000117407	ARTN	3.10776	0.000369494	0.0229389
ENSG00000168427	KLHL30	3.02428	0.00219347	0.0474815
ENSG00000012124	CD22	2.65467	0.00236794	0.0486623
ENSG00000179046	TRIML2	2.53748	2.59672e-05	0.00869568
ENSG00000143217	NECTIN4	2.53149	1.69385e-05	0.00790062
ENSG00000232810	TNF	2.45593	0.000305541	0.0220462
ENSG00000095752	IL11	2.20308	0.000487918	0.0250222
ENSG00000184564	SLITRK6	2.18242	0.0022442	0.0477602
ENSG00000141738	GRB7	2.10362	0.000821239	0.0310256
ENSG00000115008	IL1A	2.04229	0.00181845	0.0439795
ENSG00000234498	RPL13AP20	2.01325	0.00197835	0.0460558
ENSG00000130513	GDF15	1.97427	3.93061e-05	0.00968425
ENSG00000184497	TMEM255B	1.95906	0.00227225	0.048062
ENSG00000281991	TMEM265	1.94842	0.000452692	0.0243596
ENSG00000148677	ANKRD1	1.9028	5.97023e-05	0.0115908
ENSG00000167723	TRPV3	1.8808	0.000776274	0.0310256
ENSG00000124216	SNAI1	1.86085	2.17268e-05	0.00862717
ENSG00000168497	CAVIN2	1.8435	0.000316126	0.0223654
ENSG00000158246	TENT5B	1.82693	3.79066e-05	0.00952038
ENSG00000137094	DNAJB5	1.82411	1.28601e-06	0.00559844
ENSG00000106366	SERPINE1	1.823	5.01758e-06	0.00607165
ENSG00000172927	MYEOV	1.70598	0.000450941	0.0243596
ENSG00000179772	FOXS1	1.59834	0.000206855	0.0191724
ENSG00000144460	NYAP2	1.55254	0.00236634	0.0486623
ENSG00000128510	CPA4	1.54495	0.000141517	0.0159017
ENSG00000179862	CITED4	1.48679	0.000271805	0.0208567
ENSG00000162241	SLC25A45	1.47832	3.74828e-05	0.00952038
ENSG00000187908	DMBT1	1.47783	0.00110398	0.0339248
ENSG00000274049	INO80B-WBP1	1.42897	0.000108229	0.0141347
ENSG00000108691	CCL2	1.42407	4.05113e-05	0.00968425
ENSG00000153233	PTPRR	1.39459	0.00156879	0.0408112
ENSG00000204767	INSYN2B	1.38886	0.000131723	0.0156837
ENSG00000146856	AGBL3	1.31735	0.00213289	0.0471936
ENSG00000100592	DAAM1	1.27878	3.64215e-06	0.00607165
ENSG00000058085	LAMC2	1.27539	0.0015561	0.0407269
ENSG00000132801	ZSWIM3	1.25587	0.000346206	0.0226072
ENSG00000224321	RPL12P14	1.24174	0.00218937	0.0474815
ENSG00000163545	NUAK2	1.22498	0.000149161	0.0163701
ENSG00000005102	MEOX1	1.18211	0.00041295	0.0237583
ENSG00000143507	DUSP10	1.1692	2.34391e-05	0.00862717
ENSG00000128342	LIF	1.14747	0.00120342	0.0356996
ENSG00000168685	IL7R	1.14104	0.000206991	0.0191724
ENSG00000005238	FAM214B	1.12621	0.000465257	0.0246002
ENSG00000169247	SH3TC2	1.0833	0.00175986	0.0432025
ENSG00000125740	FOSB	1.06603	0.00129098	0.0372208
ENSG00000218891	ZNF579	1.03247	0.00114649	0.0347406
ENSG00000189143	CLDN4	1.03144	2.77116e-05	0.00884671
ENSG00000197191	CYSRT1	1.03033	0.000192373	0.0190305
ENSG00000204344	STK19	0.953094	0.00239092	0.0489426
ENSG00000273559	CWC25	0.951514	0.00142701	0.0394204
ENSG00000130517	PGPEP1	0.923109	0.000955633	0.0329104
ENSG00000175592	FOSL1	0.913248	3.48728e-05	0.00952038
ENSG00000184185	KCNJ12	0.890643	7.29276e-05	0.0117584
ENSG00000248905	FMN1	0.851737	0.000387478	0.0230021
ENSG00000185745	IFIT1	0.841003	6.97398e-05	0.0117584
ENSG00000171428	NAT1	0.817909	0.00111463	0.0340914
ENSG00000119922	IFIT2	0.797949	0.000660351	0.0298415
ENSG00000134668	SPOCD1	0.796785	0.00231721	0.0482965
ENSG00000174791	RIN1	0.785716	0.00203871	0.0463859
ENSG00000104881	PPP1R13L	0.78564	0.0023735	0.0486623
ENSG00000091073	DTX2	0.782122	0.00199077	0.0461973
ENSG00000115363	EVA1A	0.773297	0.000703803	0.0302514
ENSG00000099992	TBC1D10A	0.759383	0.000675003	0.0301058
ENSG00000131746	TNS4	0.744086	0.00145235	0.039438
ENSG00000186577	SMIM29	0.734362	0.000779776	0.0310256
ENSG00000240583	AQP1	0.725194	0.00211826	0.0471936
ENSG00000140682	TGFB1I1	0.702949	0.00163806	0.0417832
ENSG00000166851	PLK1	0.687314	2.40457e-06	0.00607165
ENSG00000119917	IFIT3	0.678197	0.000358015	0.02292
ENSG00000065534	MYLK	0.668942	0.00204962	0.0465532
ENSG00000132109	TRIM21	0.655806	0.000707919	0.0302514
ENSG00000183386	FHL3	0.65379	0.000254503	0.0204823
ENSG00000138347	MYPN	0.646542	0.000601699	0.0285752
ENSG00000196754	S100A2	0.646259	0.00130671	0.0372613
ENSG00000064205	CCN5	0.627884	9.69863e-05	0.0134914
ENSG00000130669	PAK4	0.625407	0.000158778	0.0171375
ENSG00000231007	CDC20P1	0.609204	0.00207386	0.0467783
ENSG00000111665	CDCA3	0.604799	7.24203e-05	0.0117584
ENSG00000129195	PIMREG	0.596195	6.62132e-05	0.0117584
ENSG00000198406	BZW1P2	0.588464	0.000767695	0.0310256
ENSG00000179820	MYADM	0.57148	0.00249173	0.0496066
ENSG00000117399	CDC20	0.567356	8.92389e-06	0.00622569
ENSG00000109846	CRYAB	0.565192	0.00186253	0.0446295
ENSG00000162227	TAF6L	0.56159	0.00144267	0.039438
ENSG00000137812	KNL1	0.560005	0.00218586	0.0474815
ENSG00000196196	HRCT1	0.549006	0.00108732	0.0337303
ENSG00000134222	PSRC1	0.545038	0.00112779	0.0343332
ENSG00000204138	PHACTR4	0.538824	0.00232311	0.0482965
ENSG00000160813	PPP1R35	0.537057	0.000813606	0.0310256
ENSG00000115163	CENPA	0.530296	0.00104518	0.0331312
ENSG00000116691	MIIP	0.527305	0.000379241	0.0229389
ENSG00000179941	BBS10	0.524524	0.00121094	0.0356996
ENSG00000112984	KIF20A	0.51847	0.000341327	0.0225035
ENSG00000159251	ACTC1	0.517957	0.000237362	0.0200232
ENSG00000128944	KNSTRN	0.51663	4.82955e-05	0.01034
ENSG00000087586	AURKA	0.515951	6.03502e-05	0.0115908
ENSG00000169136	ATF5	0.514261	0.00201189	0.046266
ENSG00000237649	KIFC1	0.510807	0.00134352	0.0380615
ENSG00000060642	PIGV	0.504494	0.00242543	0.0490507
ENSG00000169679	BUB1	0.502596	8.01047e-05	0.0121647
ENSG00000173456	RNF26	0.501043	0.00153187	0.0402538
ENSG00000068489	PRR11	0.49945	0.000706144	0.0302514
ENSG00000143228	NUF2	0.497198	0.000189636	0.0190305
ENSG00000135114	OASL	0.492749	0.00214286	0.0471936
ENSG00000117650	NEK2	0.491238	9.85113e-05	0.0134914
ENSG00000142910	TINAGL1	0.486698	0.00172446	0.0427372
ENSG00000011426	ANLN	0.486444	4.5613e-05	0.00993977
ENSG00000196923	PDLIM7	0.486352	6.73828e-05	0.0117584
ENSG00000143322	ABL2	0.485697	0.000974152	0.0329104
ENSG00000124145	SDC4	0.480254	0.00240343	0.0489809
ENSG00000137965	IFI44	0.478326	0.000556763	0.0275429
ENSG00000134057	CCNB1	0.477723	2.90056e-05	0.00884671
ENSG00000117877	POLR1G	0.475988	0.00209823	0.0470553
ENSG00000168140	VASN	0.473375	0.000820854	0.0310256
ENSG00000178999	AURKB	0.472032	0.000430523	0.0243596
ENSG00000075218	GTSE1	0.470837	0.000206271	0.0191724
ENSG00000010292	NCAPD2	0.464268	0.000402214	0.0236618
ENSG00000130202	NECTIN2	0.46007	0.000733276	0.0306285
ENSG00000134690	CDCA8	0.457765	0.00104033	0.0331047
ENSG00000149596	JPH2	0.457562	0.0024383	0.0490507
ENSG00000126787	DLGAP5	0.457482	0.000368291	0.0229389
ENSG00000088325	TPX2	0.454633	4.56651e-05	0.00993977
ENSG00000170473	PYM1	0.452668	0.00202785	0.0463814
ENSG00000013810	TACC3	0.45251	0.000231216	0.0199979
ENSG00000137801	THBS1	0.450554	0.00149853	0.0399071
ENSG00000105137	SYDE1	0.441837	0.00144972	0.039438
ENSG00000131652	THOC6	0.43681	0.0010987	0.0339248
ENSG00000137804	NUSAP1	0.435909	0.000339538	0.0225035
ENSG00000117228	GBP1	0.435321	0.000459665	0.0245591
ENSG00000064666	CNN2	0.426045	0.000666035	0.0299287
ENSG00000171552	BCL2L1	0.423452	0.000688044	0.0302514
ENSG00000166272	WBP1L	0.422652	0.00116858	0.0352601
ENSG00000167797	CDK2AP2	0.421629	0.00137145	0.038074
ENSG00000112742	TTK	0.420808	0.00106245	0.0332749
ENSG00000024526	DEPDC1	0.418545	0.000685517	0.0302461
ENSG00000076382	SPAG5	0.415252	0.00136453	0.038074
ENSG00000167767	KRT80	0.413823	6.97148e-05	0.0117584
ENSG00000156970	BUB1B	0.413484	0.000239588	0.0200578
ENSG00000157456	CCNB2	0.411769	0.000271663	0.0208567
ENSG00000138180	CEP55	0.411241	0.000282044	0.0209289
ENSG00000161638	ITGA5	0.410105	0.000370389	0.0229389
ENSG00000159200	RCAN1	0.395243	0.000462193	0.0245591
ENSG00000112983	BRD8	0.385809	0.00150033	0.0399071
ENSG00000161800	RACGAP1	0.380369	0.000385116	0.0230021
ENSG00000109079	TNFAIP1	0.373962	0.000582818	0.0281363
ENSG00000166532	RIMKLB	0.373837	0.000849819	0.031226
ENSG00000089685	BIRC5	0.371139	0.000410096	0.0237583
ENSG00000125753	VASP	0.361692	0.000624849	0.0287343
ENSG00000145386	CCNA2	0.360629	0.000447971	0.0243596
ENSG00000142945	KIF2C	0.359946	0.00223233	0.0476377
ENSG00000137807	KIF23	0.35357	0.00211636	0.0471936
ENSG00000164611	PTTG1	0.34918	0.000826474	0.0310256
ENSG00000072110	ACTN1	0.34818	0.00156346	0.0408112
ENSG00000130164	LDLR	0.347857	0.000890681	0.0316095
ENSG00000089159	PXN	0.347045	0.00177881	0.0435394
ENSG00000111540	RAB5B	0.346918	0.00243041	0.0490507
ENSG00000143553	SNAPIN	0.346512	0.00119126	0.0356783
ENSG00000167553	TUBA1C	0.345215	6.58953e-05	0.0117584
ENSG00000114346	ECT2	0.344933	0.000453245	0.0243596
ENSG00000089693	MLF2	0.337814	0.000972342	0.0329104
ENSG00000184009	ACTG1	0.332827	0.0018845	0.0448297
ENSG00000148180	GSN	0.331548	0.00215756	0.0473576
ENSG00000101335	MYL9	0.327964	0.00148166	0.0398159
ENSG00000213977	TAX1BP3	0.324069	0.00107098	0.0333818
ENSG00000139546	TARBP2	0.322554	0.00239509	0.0489513
ENSG00000166741	NNMT	0.321893	0.000907331	0.0320263
ENSG00000170540	ARL6IP1	0.319765	0.000477297	0.024934
ENSG00000116560	SFPQ	0.308762	0.00135384	0.038074
ENSG00000164054	SHISA5	0.304315	0.00230078	0.0482315
ENSG00000213782	DDX47	0.299361	0.000924689	0.0324635
ENSG00000109805	NCAPG	0.28853	0.00137091	0.038074
ENSG00000004897	CDC27	0.272682	0.00223016	0.0476377
ENSG00000123975	CKS2	0.270187	0.000996716	0.0330404
ENSG00000198901	PRC1	0.269603	0.00237126	0.0486623
ENSG00000143155	TIPRL	0.265241	0.00202388	0.0463716
ENSG00000123146	ADGRE5	0.25928	0.00195351	0.045849
ENSG00000065325	GLP2R	0.255766	0.00234851	0.0486078
ENSG00000162704	ARPC5	0.220632	0.00233137	0.0483297
ENSG00000187109	NAP1L1	-0.223743	0.00145677	0.0394673
ENSG00000080824	HSP90AA1	-0.227337	0.00103769	0.0331047
ENSG00000166508	MCM7	-0.24418	0.0018941	0.0448945
ENSG00000100528	CNIH1	-0.25542	0.00184084	0.0442177
ENSG00000182768	NGRN	-0.256291	0.00191327	0.045185
ENSG00000134352	IL6ST	-0.259055	0.00228944	0.0482259
ENSG00000135829	DHX9	-0.265539	0.00152695	0.0402538
ENSG00000104331	BPNT2	-0.265595	0.00218841	0.0474815
ENSG00000139921	TMX1	-0.274745	0.00152699	0.0402538
ENSG00000129625	REEP5	-0.288226	0.00221411	0.0474815
ENSG00000084733	RAB10	-0.2901	0.00219914	0.0474815
ENSG00000133872	SARAF	-0.297024	0.000677727	0.0301058
ENSG00000159461	AMFR	-0.30152	0.00210055	0.0470553
ENSG00000137770	CTDSPL2	-0.310318	0.00178358	0.0435394
ENSG00000120889	TNFRSF10B	-0.320215	0.0014525	0.039438
ENSG00000065809	FAM107B	-0.330935	0.00184184	0.0442177
ENSG00000132823	OSER1	-0.334225	0.00166687	0.042107
ENSG00000255529	POLR2M	-0.334841	0.000834983	0.0310256
ENSG00000180185	FAHD1	-0.335238	0.00171899	0.0427372
ENSG00000164091	WDR82	-0.337105	0.0010052	0.0331047
ENSG00000167004	PDIA3	-0.340474	0.000276287	0.0208567
ENSG00000169715	MT1E	-0.34049	0.00111093	0.034058
ENSG00000117748	RPA2	-0.342541	0.00149707	0.0399071
ENSG00000189241	TSPYL1	-0.346731	0.00110362	0.0339248
ENSG00000163399	ATP1A1	-0.349475	0.00143811	0.039438
ENSG00000113552	GNPDA1	-0.35222	0.00252752	0.0499386
ENSG00000213551	DNAJC9	-0.353537	0.00144631	0.039438
ENSG00000171421	MRPL36	-0.353995	0.00212946	0.0471936
ENSG00000171208	NETO2	-0.366865	0.00236301	0.0486623
ENSG00000178695	KCTD12	-0.367166	0.000948052	0.0329104
ENSG00000169813	HNRNPF	-0.370527	0.00086884	0.0313155
ENSG00000164244	PRRC1	-0.37117	0.00127743	0.0369916
ENSG00000135069	PSAT1	-0.376858	0.00199151	0.0461973
ENSG00000112118	MCM3	-0.377376	0.00189063	0.044894
ENSG00000113456	RAD1	-0.378655	0.000870812	0.0313155
ENSG00000166598	HSP90B1	-0.379469	0.000257204	0.0204823
ENSG00000102178	UBL4A	-0.379479	0.00247591	0.0495141
ENSG00000170881	RNF139	-0.380766	0.00213763	0.0471936
ENSG00000120159	CAAP1	-0.381921	0.000772101	0.0310256
ENSG00000082781	ITGB5	-0.382764	0.00187324	0.0446432
ENSG00000147854	UHRF2	-0.383444	0.00157182	0.0408112
ENSG00000043093	DCUN1D1	-0.383633	0.00221254	0.0474815
ENSG00000116237	ICMT	-0.386541	0.000261988	0.0206119
ENSG00000170185	USP38	-0.388616	0.00209293	0.0470459
ENSG00000165175	MID1IP1	-0.388823	0.0012554	0.0365973
ENSG00000042429	MED17	-0.390758	0.00116934	0.0352601
ENSG00000176903	PNMA1	-0.390911	0.00136662	0.038074
ENSG00000072415	PALS1	-0.391554	0.00165543	0.0420621
ENSG00000115963	RND3	-0.393428	0.000713432	0.0302514
ENSG00000137502	RAB30	-0.39568	0.00136991	0.038074
ENSG00000034677	RNF19A	-0.39652	0.00179735	0.0437936
ENSG00000125484	GTF3C4	-0.396617	0.000349541	0.0226364
ENSG00000116679	IVNS1ABP	-0.397345	0.00144964	0.039438
ENSG00000158669	GPAT4	-0.400229	0.000806566	0.0310256
ENSG00000173598	NUDT4	-0.401171	0.000747418	0.0309208
ENSG00000112312	GMNN	-0.403488	0.000397804	0.0235082
ENSG00000112096	SOD2	-0.403599	0.000803154	0.0310256
ENSG00000198876	DCAF12	-0.403922	0.00050228	0.0254255
ENSG00000107372	ZFAND5	-0.404876	0.00187302	0.0446432
ENSG00000168092	PAFAH1B2	-0.405073	0.0012075	0.0356996
ENSG00000173575	CHD2	-0.405376	0.0022743	0.048062
ENSG00000036549	ZZZ3	-0.41186	0.00162238	0.0416272
ENSG00000118260	CREB1	-0.412562	0.00186583	0.0446295
ENSG00000143878	RHOB	-0.416204	0.00017848	0.0184996
ENSG00000197771	MCMBP	-0.416672	0.000805408	0.0310256
ENSG00000165506	DNAAF2	-0.41873	0.0022974	0.0482315
ENSG00000005812	FBXL3	-0.42256	0.000567243	0.0278148
ENSG00000107854	TNKS2	-0.422909	0.00104972	0.0331816
ENSG00000101255	TRIB3	-0.423213	0.000849484	0.031226
ENSG00000111802	TDP2	-0.42516	0.00250319	0.0497537
ENSG00000179021	C3orf38	-0.428898	0.00169396	0.0425151
ENSG00000150991	UBC	-0.430602	0.000568648	0.0278148
ENSG00000170633	RNF34	-0.430946	0.0021615	0.0473645
ENSG00000104738	MCM4	-0.432612	0.00243957	0.0490507
ENSG00000103365	GGA2	-0.435399	0.00152591	0.0402538
ENSG00000111817	DSE	-0.437976	0.00129911	0.0372208
ENSG00000145604	SKP2	-0.440459	0.000234943	0.0200232
ENSG00000137492	THAP12	-0.441681	0.000351853	0.0226364
ENSG00000074590	NUAK1	-0.441686	0.00196192	0.0459187
ENSG00000123595	RAB9A	-0.442238	0.00235668	0.0486623
ENSG00000172262	ZNF131	-0.443233	0.000277876	0.0208567
ENSG00000015479	MATR3	-0.443843	7.81185e-05	0.0120027
ENSG00000115902	SLC1A4	-0.443868	0.0016319	0.0417255
ENSG00000057757	PITHD1	-0.445242	0.000781686	0.0310256
ENSG00000162616	DNAJB4	-0.445535	0.000103158	0.0136085
ENSG00000184047	DIABLO	-0.446007	0.00103933	0.0331047
ENSG00000129245	FXR2	-0.446384	0.0009785	0.0329104
ENSG00000116285	ERRFI1	-0.447742	0.000996779	0.0330404
ENSG00000135052	GOLM1	-0.447908	0.000318009	0.0223654
ENSG00000139146	SINHCAF	-0.44902	0.0009027	0.0319492
ENSG00000124226	RNF114	-0.452668	0.000618877	0.028721
ENSG00000109320	NFKB1	-0.455175	0.00232364	0.0482965
ENSG00000111725	PRKAB1	-0.455789	0.00244127	0.0490507
ENSG00000123505	AMD1	-0.456031	0.00126601	0.0368242
ENSG00000172845	SP3	-0.459783	0.00105185	0.0331816
ENSG00000143033	MTF2	-0.460589	0.000981024	0.0329104
ENSG00000168286	THAP11	-0.461302	0.00171449	0.0427315
ENSG00000180008	SOCS4	-0.461384	0.00117776	0.0353598
ENSG00000141682	PMAIP1	-0.462012	0.00080745	0.0310256
ENSG00000184863	RBM33	-0.46212	0.00251435	0.0497537
ENSG00000198642	KLHL9	-0.462584	0.000384082	0.0230021
ENSG00000091542	ALKBH5	-0.46264	0.00148141	0.0398159
ENSG00000198815	FOXJ3	-0.463095	0.00137311	0.038074
ENSG00000134758	RNF138	-0.464167	0.000488788	0.0250222
ENSG00000169926	KLF13	-0.468232	0.00104181	0.0331047
ENSG00000153879	CEBPG	-0.468646	0.00150718	0.0400077
ENSG00000168496	FEN1	-0.470398	0.000116793	0.0146666
ENSG00000160908	ZNF394	-0.472089	0.00226758	0.048062
ENSG00000181915	ADO	-0.47471	0.00130244	0.0372208
ENSG00000138231	DBR1	-0.475416	0.0024819	0.0495141
ENSG00000066422	ZBTB11	-0.475831	0.00224539	0.0477602
ENSG00000172244	C5orf34	-0.478443	0.00159936	0.0413617
ENSG00000116062	MSH6	-0.479882	0.000341732	0.0225035
ENSG00000085840	ORC1	-0.481511	0.00161912	0.0416255
ENSG00000197905	TEAD4	-0.483377	0.00131271	0.0373508
ENSG00000152102	FAM168B	-0.484805	0.00011496	0.0146666
ENSG00000118564	FBXL5	-0.485636	0.000817351	0.0310256
ENSG00000203668	CHML	-0.486659	0.000666864	0.0299287
ENSG00000139874	SSTR1	-0.486949	0.00214784	0.0472236
ENSG00000102241	HTATSF1	-0.488348	0.000598946	0.0285483
ENSG00000112210	RAB23	-0.490043	0.00171031	0.0427315
ENSG00000198964	SGMS1	-0.490621	0.000378984	0.0229389
ENSG00000135801	TAF5L	-0.491139	0.000806607	0.0310256
ENSG00000110514	MADD	-0.493318	0.00175574	0.0432025
ENSG00000139112	GABARAPL1	-0.493737	0.00207257	0.0467783
ENSG00000118900	UBN1	-0.493966	0.000869313	0.0313155
ENSG00000155508	CNOT8	-0.493989	0.000726202	0.0305142
ENSG00000213626	LBH	-0.494603	0.000861494	0.0313155
ENSG00000173933	RBM4	-0.494637	0.000335029	0.0225035
ENSG00000120158	RCL1	-0.495539	0.00208165	0.046873
ENSG00000065911	MTHFD2	-0.497306	0.00019826	0.0191724
ENSG00000131669	NINJ1	-0.498647	0.00200094	0.046266
ENSG00000153885	KCTD15	-0.499792	0.00113574	0.0344949
ENSG00000174276	ZNHIT2	-0.501389	0.0018126	0.0439194
ENSG00000180917	CMTR2	-0.502633	0.00133175	0.0378102
ENSG00000130844	ZNF331	-0.502942	0.00216937	0.0474573
ENSG00000170779	CDCA4	-0.50696	0.00103487	0.0331047
ENSG00000111276	CDKN1B	-0.508348	0.000750527	0.0309208
ENSG00000165806	CASP7	-0.510828	0.00167443	0.0422162
ENSG00000116095	PLEKHA3	-0.511485	0.00246863	0.0494483
ENSG00000158470	B4GALT5	-0.511839	0.001273	0.0369454
ENSG00000172315	TP53RK	-0.512349	0.000511786	0.0258067
ENSG00000178996	SNX18	-0.513028	0.00175919	0.0432025
ENSG00000239305	RNF103	-0.515207	0.00207108	0.0467783
ENSG00000198604	BAZ1A	-0.515326	0.00103257	0.0331047
ENSG00000174106	LEMD3	-0.51679	0.00232177	0.0482965
ENSG00000164649	CDCA7L	-0.517219	0.00160889	0.0414439
ENSG00000135164	DMTF1	-0.517248	0.0019736	0.0460271
ENSG00000164023	SGMS2	-0.518786	0.000699479	0.0302514
ENSG00000004660	CAMKK1	-0.519759	0.00101719	0.0331047
ENSG00000163125	RPRD2	-0.521067	0.001592	0.041253
ENSG00000107362	ABHD17B	-0.521322	0.00119383	0.0356783
ENSG00000196787	H2AC11	-0.522104	0.0016479	0.0419524
ENSG00000107789	MINPP1	-0.523428	0.000700958	0.0302514
ENSG00000126953	TIMM8A	-0.523856	0.00147196	0.0397186
ENSG00000147650	LRP12	-0.528665	0.00195065	0.045849
ENSG00000144136	SLC20A1	-0.530918	0.001807	0.0438651
ENSG00000100297	MCM5	-0.532855	0.00246167	0.0493847
ENSG00000137504	CREBZF	-0.534671	0.000315308	0.0223654
ENSG00000099942	CRKL	-0.536373	0.000469591	0.0246299
ENSG00000173276	ZBTB21	-0.538324	0.0012971	0.0372208
ENSG00000117114	ADGRL2	-0.539432	0.0017306	0.0428062
ENSG00000175105	ZNF654	-0.539701	0.00200591	0.046266
ENSG00000108395	TRIM37	-0.540571	0.00103046	0.0331047
ENSG00000164045	CDC25A	-0.545132	0.000834628	0.0310256
ENSG00000141699	RETREG3	-0.545391	0.000996765	0.0330404
ENSG00000132819	RBM38	-0.547717	0.00232607	0.0482965
ENSG00000132773	TOE1	-0.5483	0.00148606	0.0398522
ENSG00000158615	PPP1R15B	-0.549513	0.000791128	0.0310256
ENSG00000173548	SNX33	-0.551985	0.00122931	0.0359973
ENSG00000170456	DENND5B	-0.55214	0.00157056	0.0408112
ENSG00000139620	KANSL2	-0.553061	0.000140843	0.0159017
ENSG00000172007	RAB33B	-0.554406	0.00212877	0.0471936
ENSG00000138381	ASNSD1	-0.556621	0.000589803	0.0283192
ENSG00000105643	ARRDC2	-0.557581	0.0025122	0.0497537
ENSG00000129521	EGLN3	-0.558094	0.00143043	0.0394204
ENSG00000117461	PIK3R3	-0.560904	0.000635381	0.0291161
ENSG00000131323	TRAF3	-0.562254	0.00112614	0.0343332
ENSG00000163428	LRRC58	-0.564431	0.000311786	0.0223654
ENSG00000082213	C5orf22	-0.565783	0.000342185	0.0225035
ENSG00000213380	COG8	-0.569325	0.000941481	0.0328763
ENSG00000179409	GEMIN4	-0.571006	0.000841993	0.0311514
ENSG00000116044	NFE2L2	-0.573536	0.000101613	0.0136085
ENSG00000166189	HPS6	-0.57382	0.000745171	0.0309208
ENSG00000118496	FBXO30	-0.574727	0.000486447	0.0250222
ENSG00000171574	ZNF584	-0.577293	0.00160469	0.0414176
ENSG00000109787	KLF3	-0.577916	0.00143072	0.0394204
ENSG00000154124	OTULIN	-0.579926	0.000806091	0.0310256
ENSG00000151748	SAV1	-0.581535	0.000409419	0.0237583
ENSG00000152684	PELO	-0.581557	0.00022152	0.0197438
ENSG00000100426	ZBED4	-0.58546	0.000675713	0.0301058
ENSG00000104142	VPS18	-0.585515	0.00166295	0.0420895
ENSG00000110218	PANX1	-0.587788	0.000293767	0.0214335
ENSG00000159216	RUNX1	-0.589707	0.00203266	0.0463859
ENSG00000184678	H2BC21	-0.592168	0.00145962	0.0394673
ENSG00000081019	RSBN1	-0.592449	0.00171286	0.0427315
ENSG00000176055	MBLAC2	-0.592601	0.00243255	0.0490507
ENSG00000185129	PURA	-0.593037	0.00043984	0.0243596
ENSG00000182810	DDX28	-0.595831	0.00121504	0.0357396
ENSG00000160570	DEDD2	-0.599232	0.0022082	0.0474815
ENSG00000166068	SPRED1	-0.600565	0.000946665	0.0329104
ENSG00000013441	CLK1	-0.603134	0.000650424	0.0295555
ENSG00000170677	SOCS6	-0.603302	0.0010189	0.0331047
ENSG00000073111	MCM2	-0.604942	4.07836e-05	0.00968425
ENSG00000129071	MBD4	-0.606556	0.000792058	0.0310256
ENSG00000177485	ZBTB33	-0.606617	0.00043139	0.0243596
ENSG00000144659	SLC25A38	-0.607614	0.000865592	0.0313155
ENSG00000130449	ZSWIM6	-0.608391	0.00220912	0.0474815
ENSG00000011198	ABHD5	-0.609174	0.000374379	0.0229389
ENSG00000148572	NRBF2	-0.609944	0.000623565	0.0287343
ENSG00000112715	VEGFA	-0.610315	0.000171348	0.0180468
ENSG00000198783	ZNF830	-0.611803	0.00213637	0.0471936
ENSG00000158985	CDC42SE2	-0.613578	0.000886921	0.0316095
ENSG00000100219	XBP1	-0.614636	3.1103e-05	0.00884671
ENSG00000197147	LRRC8B	-0.616857	0.00136896	0.038074
ENSG00000136940	PDCL	-0.617867	0.000292007	0.0214248
ENSG00000125875	TBC1D20	-0.618062	0.000778598	0.0310256
ENSG00000164284	GRPEL2	-0.618768	0.000319568	0.0223654
ENSG00000162607	USP1	-0.619235	0.000964503	0.0329104
ENSG00000177683	THAP5	-0.621916	0.0010998	0.0339248
ENSG00000074266	EED	-0.624902	0.000462599	0.0245591
ENSG00000135763	URB2	-0.625137	0.000325919	0.0225035
ENSG00000166123	GPT2	-0.625838	0.000725171	0.0305142
ENSG00000164442	CITED2	-0.627795	0.00037197	0.0229389
ENSG00000165572	KBTBD6	-0.629532	0.000682537	0.0302167
ENSG00000132002	DNAJB1	-0.633439	1.44582e-05	0.00787192
ENSG00000106608	URGCP	-0.633997	0.000433615	0.0243596
ENSG00000198743	SLC5A3	-0.635414	0.0012088	0.0356996
ENSG00000138376	BARD1	-0.638345	0.000606275	0.0286405
ENSG00000171488	LRRC8C	-0.639796	0.00219515	0.0474815
ENSG00000177971	IMP3	-0.640073	0.000245338	0.0202027
ENSG00000198355	PIM3	-0.64147	9.06364e-05	0.0130078
ENSG00000112200	ZNF451	-0.642853	0.00117174	0.0352601
ENSG00000151151	IPMK	-0.642973	0.000810868	0.0310256
ENSG00000146278	PNRC1	-0.644252	0.00205727	0.0466456
ENSG00000170312	CDK1	-0.645028	0.000429445	0.0243596
ENSG00000005483	KMT2E	-0.646122	0.00154614	0.0405473
ENSG00000138678	GPAT3	-0.647559	0.00119841	0.0356996
ENSG00000101412	E2F1	-0.64939	0.00101018	0.0331047
ENSG00000101624	CEP76	-0.649626	0.0012967	0.0372208
ENSG00000164542	KIAA0895	-0.653489	0.00222409	0.0476174
ENSG00000109381	ELF2	-0.65587	0.00135256	0.038074
ENSG00000164236	ANKRD33B	-0.656493	0.00102251	0.0331047
ENSG00000131873	CHSY1	-0.656547	0.000204099	0.0191724
ENSG00000110851	PRDM4	-0.656566	0.00201617	0.0462763
ENSG00000163950	SLBP	-0.656644	0.000111273	0.0143884
ENSG00000170468	RIOX1	-0.656756	0.000790224	0.0310256
ENSG00000121864	ZNF639	-0.657144	0.000284866	0.0210189
ENSG00000168264	IRF2BP2	-0.659001	0.00251357	0.0497537
ENSG00000205268	PDE7A	-0.659683	0.000856897	0.03126
ENSG00000164366	CCDC127	-0.659752	2.21336e-05	0.00862717
ENSG00000152464	RPP38	-0.660669	0.000952497	0.0329104
ENSG00000121931	LRIF1	-0.66202	0.000489095	0.0250222
ENSG00000088356	PDRG1	-0.663689	9.8807e-05	0.0134914
ENSG00000066230	SLC9A3	-0.667822	0.00120668	0.0356996
ENSG00000165782	PIP4P1	-0.670554	0.000367377	0.0229389
ENSG00000224531	SMIM13	-0.6709	0.000377336	0.0229389
ENSG00000178718	RPP25	-0.672229	0.000641997	0.0293164
ENSG00000170113	NIPA1	-0.676893	0.000825149	0.0310256
ENSG00000166886	NAB2	-0.677836	0.00203571	0.0463859
ENSG00000174652	ZNF266	-0.67967	0.000709836	0.0302514
ENSG00000096717	SIRT1	-0.680663	0.00072664	0.0305142
ENSG00000136826	KLF4	-0.683931	0.000339287	0.0225035
ENSG00000092470	WDR76	-0.684292	0.000853575	0.031226
ENSG00000155016	CYP2U1	-0.684487	0.00190257	0.0450136
ENSG00000142556	ZNF614	-0.691036	0.000836219	0.0310256
ENSG00000284024	LOC100421372	-0.694535	0.000275413	0.0208567
ENSG00000137040	RANBP6	-0.69707	9.47586e-05	0.0134516
ENSG00000177606	JUN	-0.699862	0.000321952	0.0223654
ENSG00000154370	TRIM11	-0.70234	0.000200329	0.0191724
ENSG00000181788	SIAH2	-0.703085	0.000191885	0.0190305
ENSG00000174013	FBXO45	-0.703766	0.000232986	0.0200184
ENSG00000139263	LRIG3	-0.705021	0.00242872	0.0490507
ENSG00000116761	CTH	-0.705203	0.000342894	0.0225035
ENSG00000114120	SLC25A36	-0.705293	7.22008e-05	0.0117584
ENSG00000047346	FAM214A	-0.707402	0.00228861	0.0482259
ENSG00000164535	DAGLB	-0.710339	0.000255489	0.0204823
ENSG00000165527	ARF6	-0.71661	4.5421e-05	0.00993977
ENSG00000147852	VLDLR	-0.718785	0.000970263	0.0329104
ENSG00000170871	KIAA0232	-0.720072	0.00193482	0.0456114
ENSG00000187866	PABIR1	-0.721341	0.00195543	0.045849
ENSG00000189060	H1-0	-0.724038	0.00124824	0.0364698
ENSG00000196470	SIAH1	-0.724043	0.000265773	0.0206607
ENSG00000163686	ABHD6	-0.724894	0.000467774	0.0246299
ENSG00000111877	MCM9	-0.725558	0.000762354	0.0310256
ENSG00000214367	HAUS3	-0.730413	0.00105854	0.0332749
ENSG00000173166	RAPH1	-0.731236	0.00152959	0.0402538
ENSG00000025156	HSF2	-0.735114	0.00201218	0.046266
ENSG00000127337	YEATS4	-0.735833	0.00041267	0.0237583
ENSG00000253719	ATXN7L3B	-0.736659	0.000130519	0.0156837
ENSG00000164823	OSGIN2	-0.741325	0.000193802	0.0190305
ENSG00000183161	FANCF	-0.749454	0.00182379	0.0440042
ENSG00000143476	DTL	-0.750778	0.000301517	0.0218768
ENSG00000132646	PCNA	-0.753514	3.11599e-05	0.00884671
ENSG00000141582	CBX4	-0.753723	0.000808846	0.0310256
ENSG00000169188	APEX2	-0.755166	0.000967808	0.0329104
ENSG00000174738	NR1D2	-0.755732	5.41703e-05	0.0114107
ENSG00000178966	RMI1	-0.756701	0.000386155	0.0230021
ENSG00000138061	CYP1B1	-0.757611	3.48335e-06	0.00607165
ENSG00000181751	MACIR	-0.758015	0.000773671	0.0310256
ENSG00000147894	C9orf72	-0.758668	0.00175174	0.0432025
ENSG00000165152	PGAP4	-0.762483	0.000693627	0.0302514
ENSG00000076003	MCM6	-0.762799	0.000210452	0.0193557
ENSG00000166002	SMCO4	-0.763208	0.000620163	0.028721
ENSG00000167840	ZNF232	-0.764275	0.00122775	0.0359973
ENSG00000130193	THEM6	-0.770786	0.000872805	0.0313155
ENSG00000142871	CCN1	-0.780814	0.000490481	0.0250222
ENSG00000265972	TXNIP	-0.781549	0.000102811	0.0136085
ENSG00000187837	H1-2	-0.782576	0.00065176	0.0295555
ENSG00000136603	SKIL	-0.782797	0.000137877	0.0157953
ENSG00000170802	FOXN2	-0.784778	0.000193629	0.0190305
ENSG00000180611	MB21D2	-0.786737	0.00240404	0.0489809
ENSG00000112029	FBXO5	-0.78769	0.000792521	0.0310256
ENSG00000125352	RNF113A	-0.787851	8.14006e-05	0.0122195
ENSG00000162772	ATF3	-0.78943	0.000245959	0.0202027
ENSG00000204604	ZNF468	-0.790031	0.00036804	0.0229389
ENSG00000153922	CHD1	-0.795234	0.00178212	0.0435394
ENSG00000152778	IFIT5	-0.798296	0.00217343	0.0474665
ENSG00000105732	ZNF574	-0.799107	0.00169227	0.0425151
ENSG00000124279	FASTKD3	-0.800488	0.000147537	0.0163291
ENSG00000140015	KCNH5	-0.801196	0.0022138	0.0474815
ENSG00000151093	OXSM	-0.801517	0.000228618	0.019905
ENSG00000166822	TMEM170A	-0.804557	0.00048818	0.0250222
ENSG00000184436	THAP7	-0.806091	0.00106513	0.0332789
ENSG00000172059	KLF11	-0.816176	0.0010623	0.0332749
ENSG00000157601	MX1	-0.827962	0.00214254	0.0471936
ENSG00000164169	PRMT9	-0.832465	0.000755605	0.0310256
ENSG00000181744	DIPK2A	-0.83374	0.000351443	0.0226364
ENSG00000168806	LCMT2	-0.836423	5.94155e-05	0.0115908
ENSG00000165244	ZNF367	-0.837025	5.76608e-05	0.0115854
ENSG00000176396	EID2	-0.838194	0.000175319	0.0183173
ENSG00000120616	EPC1	-0.838508	0.00012466	0.0153591
ENSG00000118762	PKD2	-0.842426	0.0019701	0.0460271
ENSG00000155545	MIER3	-0.845152	7.49206e-05	0.0118165
ENSG00000171617	ENC1	-0.849986	0.00069741	0.0302514
ENSG00000119669	IRF2BPL	-0.850384	0.000982095	0.0329104
ENSG00000125968	ID1	-0.857271	2.92829e-05	0.00884671
ENSG00000134259	NGF	-0.861836	0.000953814	0.0329104
ENSG00000048405	ZNF800	-0.863059	0.00130219	0.0372208
ENSG00000119938	PPP1R3C	-0.866912	0.000830823	0.0310256
ENSG00000196371	FUT4	-0.867167	0.000787979	0.0310256
ENSG00000226065	ZBTB45P2	-0.870288	0.00180211	0.0438278
ENSG00000169018	FEM1B	-0.87215	4.40281e-06	0.00607165
ENSG00000277462	ZNF670	-0.872801	0.000931168	0.0326034
ENSG00000119138	KLF9	-0.873762	0.000195364	0.0190407
ENSG00000154734	ADAMTS1	-0.87663	0.00100806	0.0331047
ENSG00000152193	OBI1	-0.877134	0.000137604	0.0157953
ENSG00000187257	RSBN1L	-0.880323	0.000962766	0.0329104
ENSG00000198948	MFAP3L	-0.885845	0.00242742	0.0490507
ENSG00000114796	KLHL24	-0.888877	0.000531346	0.0266113
ENSG00000184277	TM2D3	-0.888893	0.000336509	0.0225035
ENSG00000138767	CNOT6L	-0.889701	0.00036284	0.0229389
ENSG00000175895	PLEKHF2	-0.892908	0.000133121	0.0156837
ENSG00000126804	ZBTB1	-0.895681	0.00020605	0.0191724
ENSG00000007372	PAX6	-0.900951	0.00060746	0.0286405
ENSG00000177426	TGIF1	-0.90544	1.04874e-05	0.00622569
ENSG00000005073	HOXA11	-0.917557	0.00200321	0.046266
ENSG00000183808	RBM12B	-0.918415	0.000133931	0.0156837
ENSG00000134294	SLC38A2	-0.92103	1.51885e-05	0.00790062
ENSG00000197024	ZNF398	-0.925708	0.000707897	0.0302514
ENSG00000181467	RAP2B	-0.931506	7.60022e-05	0.0118165
ENSG00000143479	DYRK3	-0.932155	8.58073e-05	0.0127346
ENSG00000120696	KBTBD7	-0.934036	0.00022495	0.0198503
ENSG00000148926	ADM	-0.935256	1.01953e-05	0.00622569
ENSG00000019549	SNAI2	-0.935748	0.000411015	0.0237583
ENSG00000247315	ZCCHC3	-0.939128	0.000167271	0.0177868
ENSG00000152804	HHEX	-0.940099	0.000565206	0.0278148
ENSG00000168301	KCTD6	-0.94013	0.00080136	0.0310256
ENSG00000157240	FZD1	-0.94132	0.00092456	0.0324635
ENSG00000100483	VCPKMT	-0.946488	0.00101488	0.0331047
ENSG00000152409	JMY	-0.947354	0.00100591	0.0331047
ENSG00000113369	ARRDC3	-0.948062	3.10552e-05	0.00884671
ENSG00000134107	BHLHE40	-0.948555	0.000447339	0.0243596
ENSG00000135604	STX11	-0.951604	0.000750051	0.0309208
ENSG00000163961	RNF168	-0.951759	0.00102125	0.0331047
ENSG00000168040	FADD	-0.952929	0.000142458	0.0159017
ENSG00000284194	SCO2	-0.964948	7.59727e-05	0.0118165
ENSG00000135245	HILPDA	-0.965094	0.000616279	0.028721
ENSG00000144802	NFKBIZ	-0.967441	0.00211849	0.0471936
ENSG00000180447	GAS1	-0.972934	3.66321e-05	0.00952038
ENSG00000183496	MEX3B	-0.972963	0.00229618	0.0482315
ENSG00000132661	NXT1	-0.97778	0.000221299	0.0197438
ENSG00000170191	NANP	-0.978872	0.00248329	0.0495141
ENSG00000176697	BDNF	-0.980781	2.44414e-05	0.00862717
ENSG00000138166	DUSP5	-0.988304	0.000882825	0.0315882
ENSG00000155090	KLF10	-0.997626	4.49265e-06	0.00607165
ENSG00000128590	DNAJB9	-1.00021	5.56602e-06	0.00607165
ENSG00000049130	KITLG	-1.00237	0.0001345	0.0156837
ENSG00000121671	CRY2	-1.00855	0.00172454	0.0427372
ENSG00000124766	SOX4	-1.00926	4.18533e-05	0.00976079
ENSG00000144355	DLX1	-1.01594	8.9204e-05	0.0129445
ENSG00000080546	SESN1	-1.01712	0.000597377	0.0285483
ENSG00000118515	SGK1	-1.01886	9.9171e-05	0.0134914
ENSG00000101138	CSTF1	-1.02423	5.57885e-06	0.00607165
ENSG00000173846	PLK3	-1.02992	0.000450866	0.0243596
ENSG00000016082	ISL1	-1.03696	0.00166219	0.0420895
ENSG00000170989	S1PR1	-1.04805	0.0024405	0.0490507
ENSG00000181274	FRAT2	-1.05308	0.000237641	0.0200232
ENSG00000198945	L3MBTL3	-1.05929	0.00169605	0.0425151
ENSG00000163788	SNRK	-1.0607	0.000613842	0.028721
ENSG00000105173	CCNE1	-1.06764	0.000613345	0.028721
ENSG00000166900	STX3	-1.07232	2.54503e-05	0.00869568
ENSG00000165891	E2F7	-1.07241	0.00108313	0.0336802
ENSG00000118655	DCLRE1B	-1.07651	0.000116168	0.0146666
ENSG00000116903	EXOC8	-1.07962	8.7007e-05	0.0127675
ENSG00000172731	LRRC20	-1.0799	0.0016326	0.0417255
ENSG00000073756	PTGS2	-1.08421	0.000833473	0.0310256
ENSG00000247626	MARS2	-1.09691	1.77262e-05	0.00798292
ENSG00000125347	IRF1	-1.10081	0.000189843	0.0190305
ENSG00000112365	ZBTB24	-1.10134	0.000983642	0.0329104
ENSG00000213799	ZNF845	-1.1095	0.000256735	0.0204823
ENSG00000136997	MYC	-1.1099	6.97762e-05	0.0117584
ENSG00000163660	CCNL1	-1.11024	6.43521e-05	0.0117584
ENSG00000149308	NPAT	-1.11294	0.000583839	0.0281363
ENSG00000168564	CDKN2AIP	-1.12009	6.54513e-06	0.00610567
ENSG00000151233	GXYLT1	-1.12454	0.000228298	0.019905
ENSG00000165655	ZNF503	-1.12623	0.00027679	0.0208567
ENSG00000186767	SPIN4	-1.13445	0.000571021	0.0278266
ENSG00000162413	KLHL21	-1.13481	4.47975e-05	0.00993977
ENSG00000145365	TIFA	-1.13619	5.71262e-05	0.0115854
ENSG00000198841	KTI12	-1.13918	4.18647e-06	0.00607165
ENSG00000130522	JUND	-1.14182	0.00045203	0.0243596
ENSG00000163659	TIPARP	-1.14569	2.86752e-05	0.00884671
ENSG00000224287	MSL3P1	-1.1496	0.000129066	0.0156837
ENSG00000100292	HMOX1	-1.15442	0.000539316	0.0268835
ENSG00000154040	CABYR	-1.16772	0.000851696	0.031226
ENSG00000099860	GADD45B	-1.17888	0.000151833	0.0165245
ENSG00000120875	DUSP4	-1.18343	0.000583675	0.0281363
ENSG00000162783	IER5	-1.18479	1.4466e-05	0.00787192
ENSG00000205189	ZBTB10	-1.18514	0.000960103	0.0329104
ENSG00000184557	SOCS3	-1.18942	0.000328616	0.0225035
ENSG00000115738	ID2	-1.20611	2.4024e-05	0.00862717
ENSG00000228409	CCT6P1	-1.20662	0.000190782	0.0190305
ENSG00000120129	DUSP1	-1.22442	3.5098e-05	0.00952038
ENSG00000164296	TIGD6	-1.23029	0.000435778	0.0243596
ENSG00000158050	DUSP2	-1.24236	6.21662e-05	0.0117584
ENSG00000112773	TENT5A	-1.24828	7.18168e-05	0.0117584
ENSG00000100906	NFKBIA	-1.24922	0.000222231	0.0197438
ENSG00000174579	MSL2	-1.25359	0.000123612	0.0153591
ENSG00000185220	PGBD2	-1.27441	0.00224995	0.0477794
ENSG00000174136	RGMB	-1.28056	0.000281933	0.0209289
ENSG00000176842	IRX5	-1.28094	0.000734053	0.0306285
ENSG00000170345	FOS	-1.29902	8.66043e-07	0.00559844
ENSG00000272196	H2AC19	-1.31674	1.67128e-05	0.00790062
ENSG00000095739	BAMBI	-1.34406	0.000379387	0.0229389
ENSG00000100647	SUSD6	-1.35624	0.000217547	0.0197303
ENSG00000221869	CEBPD	-1.36875	0.000256488	0.0204823
ENSG00000165030	NFIL3	-1.36939	1.0251e-05	0.00622569
ENSG00000180257	ZNF816	-1.4015	0.000334227	0.0225035
ENSG00000173334	TRIB1	-1.40467	0.000448044	0.0243596
ENSG00000169242	EFNA1	-1.41876	0.000213875	0.0195329
ENSG00000189057	FAM111B	-1.42667	0.000712789	0.0302514
ENSG00000170836	PPM1D	-1.42769	9.79779e-06	0.00622569
ENSG00000198081	ZBTB14	-1.44478	5.71436e-05	0.0115854
ENSG00000282988	RP1-34B20.21	-1.44744	0.00104044	0.0331047
ENSG00000168209	DDIT4	-1.47117	0.000321384	0.0223654
ENSG00000125266	EFNB2	-1.4856	8.62133e-06	0.00622569
ENSG00000132825	PPP1R3D	-1.52075	0.000241826	0.0201163
ENSG00000175305	CCNE2	-1.522	6.39812e-06	0.00610567
ENSG00000078401	EDN1	-1.52866	0.000264863	0.0206607
ENSG00000153094	BCL2L11	-1.53252	2.38154e-05	0.00862717
ENSG00000188483	IER5L	-1.54024	0.000542547	0.0269417
ENSG00000176399	DMRTA1	-1.55131	7.73216e-06	0.00622569
ENSG00000124171	PARD6B	-1.55667	0.000438483	0.0243596
ENSG00000183691	NOG	-1.57191	3.67503e-05	0.00952038
ENSG00000185252	ZNF74	-1.58745	0.00230946	0.0482965
ENSG00000143333	RGS16	-1.67051	0.001498	0.0399071
ENSG00000136158	SPRY2	-1.67064	0.000260701	0.0206119
ENSG00000251493	FOXD1	-1.89208	0.000889813	0.0316095
ENSG00000125944	HNRNPR	-1.90706	1.61458e-05	0.00790062
ENSG00000128965	CHAC1	-2.04841	0.000531818	0.0266113
ENSG00000139318	DUSP6	-2.11995	0.000496688	0.0252403
ENSG00000173110	HSPA6	-3.8213	0.00042016	0.0240671
ENSG00000171570	RAB4B-EGLN2	-3.8571	0.00137029	0.038074
ENSG00000180921	FAM83H	-3.90608	0.00182621	0.0440042
ENSG00000256664	RSL24D1	-6.94042	0.000985296	0.0329104
ENSG00000253203	GUSBP3	-7.08439	0.000807318	0.0310256
ENSG00000274419	TBC1D3D	-8.14182	0.000167517	0.0177868

## Sheet: HeLa RNA-Seq 6h post mRNA
Supplementary data: HeLa RNA-Seq 6h post mRNA transfection
ENSEMBL ID	Gene symbol	Log2 fold change	P-value	Adjusted p-value
ENSG00000273217	CTC-432M15.3	9.71371	5.57414e-13	3.18732e-12
ENSG00000168334	XIRP1	7.55758	1.61055e-19	1.31491e-18
ENSG00000162891	IL20	7.40682	2.30497e-13	1.34384e-12
ENSG00000248710	RP11-432B6.3	7.36175	2.04387e-07	7.85138e-07
ENSG00000258465	RP11-574F21.3	7.31631	4.98208e-13	2.85675e-12
ENSG00000212724	KRTAP2-3	6.6758	5.60494e-15	3.59398e-14
ENSG00000158731	OR10J6P	6.2694	1.35963e-05	4.38501e-05
ENSG00000220773	RPSAP44	6.00506	2.83701e-05	8.86144e-05
ENSG00000264668	RP13-582O9.6	5.87107	4.53543e-05	0.000138566
ENSG00000214544	GTF2IRD2P1	5.64006	0.000104243	0.000306642
ENSG00000272104	XXcos-LUCA11.5	5.51745	0.000148361	0.000428353
ENSG00000164400	CSF2	5.48728	1.31864e-07	5.15678e-07
ENSG00000105509	HAS1	5.11001	0.000348384	0.000964769
ENSG00000105550	FGF21	5.0461	2.07972e-12	1.15481e-11
ENSG00000198842	DUSP27	5.03689	2.4944e-16	1.72549e-15
ENSG00000249834	PGBD4P3	4.98114	0.000464901	0.00126557
ENSG00000236123	CEACAMP11	4.98008	0.000465807	0.00126785
ENSG00000232133	IMPDH1P10	4.78561	1.56802e-07	6.09455e-07
ENSG00000110900	TSPAN11	4.764	5.09718e-05	0.000154678
ENSG00000277729	GU182352.6	4.65915	0.00099051	0.00258568
ENSG00000162892	IL24	4.61084	8.51135e-132	1.65165e-129
ENSG00000205108	FAM205A	4.54526	0.000118973	0.000347972
ENSG00000125998	FAM83C	4.46291	9.98567e-05	0.000294208
ENSG00000256849	RP11-405A12.1	4.36527	0.000184872	0.000528062
ENSG00000250292	RP11-451F20.1	4.35169	0.000206335	0.000585468
ENSG00000157368	IL34	4.1558	0.000126386	0.000368194
ENSG00000184697	CLDN6	4.10324	4.10537e-08	1.6781e-07
ENSG00000057149	SERPINB3	4.09675	0.000443299	0.00121034
ENSG00000170298	LGALS9B	3.98529	0.000676632	0.00180621
ENSG00000131737	KRT34	3.91671	1.52233e-05	4.87901e-05
ENSG00000223401	RP11-211G3.2	3.89976	0.0010269	0.00267536
ENSG00000273597	RP11-392A14.9	3.89918	0.000663972	0.00177447
ENSG00000117069	ST6GALNAC5	3.85826	0.000232991	0.000657461
ENSG00000187833	C2orf78	3.74801	0.00118893	0.00307059
ENSG00000186919	ZACN	3.73215	3.55161e-31	4.98279e-30
ENSG00000166592	RRAD	3.68682	1.65178e-35	2.71881e-34
ENSG00000261089	RP11-435I10.3	3.65802	6.01953e-05	0.000181117
ENSG00000198829	SUCNR1	3.64181	7.98941e-05	0.000237556
ENSG00000095752	IL11	3.60245	0	0
ENSG00000168631	DPCR1	3.60152	0.00158056	0.00401842
ENSG00000170848	PSG6	3.58924	5.3709e-13	3.07302e-12
ENSG00000216588	IGSF23	3.54884	2.3568e-10	1.13618e-09
ENSG00000130513	GDF15	3.53454	3.95331e-125	6.94089e-123
ENSG00000158246	FAM46B	3.53037	5.64617e-254	6.50545e-251
ENSG00000117407	ARTN	3.42298	6.80684e-48	1.87851e-46
ENSG00000169067	ACTBL2	3.38198	5.4141e-17	3.85809e-16
ENSG00000221878	PSG7	3.36973	1.4512e-05	4.66485e-05
ENSG00000012223	LTF	3.34412	3.14217e-13	1.81814e-12
ENSG00000115008	IL1A	3.34259	6.83328e-98	7.32393e-96
ENSG00000182901	RGS7	3.30899	1.55263e-06	5.49803e-06
ENSG00000158683	PKD1L1	3.3056	0.00220649	0.00549016
ENSG00000214534	ZNF705E	3.28721	0.000391965	0.0010764
ENSG00000183668	PSG9	3.27246	2.17024e-09	9.73679e-09
ENSG00000214249	CTAGE11P	3.22955	0.000511611	0.00138516
ENSG00000148677	ANKRD1	3.22922	0	0
ENSG00000153233	PTPRR	3.19636	7.97322e-41	1.64968e-39
ENSG00000268223	ARL14EPL	3.18313	0.0016889	0.00427618
ENSG00000163825	RTP3	3.17277	0.00179792	0.00453476
ENSG00000179046	TRIML2	3.15238	1.41514e-37	2.57025e-36
ENSG00000253861	SLC2A3P1	3.12389	8.45286e-06	2.78116e-05
ENSG00000139269	INHBE	3.12083	2.60529e-21	2.32471e-20
ENSG00000181634	TNFSF15	3.12005	1.06509e-49	3.15168e-48
ENSG00000166046	TCP11L2	3.11673	5.2951e-16	3.60336e-15
ENSG00000110876	SELPLG	3.09925	1.29726e-13	7.68232e-13
ENSG00000104804	TULP2	3.09848	0.00192383	0.00482527
ENSG00000135744	AGT	3.06277	1.38182e-06	4.92189e-06
ENSG00000178031	ADAMTSL1	3.04241	6.52487e-09	2.83292e-08
ENSG00000204941	PSG5	3.01246	1.45599e-13	8.58643e-13
ENSG00000268879	IGFL1P1	2.99606	8.00054e-31	1.10479e-29
ENSG00000232517	AC112198.1	2.99274	0.00263347	0.00648172
ENSG00000206073	SERPINB4	2.9881	0.00246752	0.0060985
ENSG00000073282	TP63	2.96615	1.45241e-32	2.1489e-31
ENSG00000123405	NFE2	2.95543	6.01192e-08	2.42092e-07
ENSG00000164463	CREBRF	2.93382	2.55023e-103	2.97554e-101
ENSG00000231924	PSG1	2.92599	1.96781e-20	1.68415e-19
ENSG00000144893	MED12L	2.91436	1.41739e-06	5.04043e-06
ENSG00000248751	RP1-130H16.18	2.90863	3.49106e-05	0.000107802
ENSG00000137094	DNAJB5	2.88915	0	0
ENSG00000159588	CCDC17	2.88006	2.58579e-12	1.42936e-11
ENSG00000112499	SLC22A2	2.86333	1.0996e-12	6.18587e-12
ENSG00000234498	RPL13AP20	2.85791	2.06998e-24	2.17189e-23
ENSG00000260342	RP11-1035H13.3	2.85635	3.04504e-15	1.98288e-14
ENSG00000256069	A2MP1	2.84442	1.55759e-11	8.18999e-11
ENSG00000237575	PYY2	2.83726	0.00150716	0.0038424
ENSG00000104415	WISP1	2.83217	0.001341	0.00344452
ENSG00000168398	BDKRB2	2.83108	8.74816e-49	2.50812e-47
ENSG00000125538	IL1B	2.80534	1.5441e-14	9.66241e-14
ENSG00000242120	RP11-231I13.2	2.79982	2.63086e-05	8.24268e-05
ENSG00000174473	GALNTL6	2.79955	8.9258e-34	1.39329e-32
ENSG00000224321	RPL12P14	2.78302	2.28122e-47	6.0772e-46
ENSG00000270490	RP11-622C24.1	2.76193	0.00163714	0.00415084
ENSG00000143387	CTSK	2.76112	3.68367e-15	2.38443e-14
ENSG00000170615	SLC26A5	2.75694	0.000831968	0.00219858
ENSG00000262748	AC004231.7	2.75302	9.01291e-07	3.27008e-06
ENSG00000091656	ZFHX4	2.73134	7.96107e-19	6.30422e-18
ENSG00000136367	ZFHX2	2.72001	2.03723e-06	7.12373e-06
ENSG00000106366	SERPINE1	2.68058	0	0
ENSG00000183128	CALHM3	2.67225	7.29054e-06	2.41121e-05
ENSG00000268736	MTCO3P39	2.66574	0.00543158	0.0126812
ENSG00000157322	CLEC18A	2.65715	0.00108824	0.00282481
ENSG00000215182	MUC5AC	2.64993	1.54318e-15	1.02039e-14
ENSG00000135437	RDH5	2.64468	2.77973e-09	1.23898e-08
ENSG00000233974	RP11-823P9.3	2.64124	1.18896e-05	3.85619e-05
ENSG00000099139	PCSK5	2.63997	9.98469e-18	7.43107e-17
ENSG00000273897	CH17-264B6.4	2.63124	0.000965643	0.00252541
ENSG00000230280	HNRNPA1P59	2.62632	1.06521e-06	3.83651e-06
ENSG00000175946	KLHL38	2.61371	2.40822e-06	8.34974e-06
ENSG00000156097	GPR61	2.58779	0.00524356	0.0122781
ENSG00000184571	PIWIL3	2.58527	0.000299332	0.00083432
ENSG00000238109	AC004893.10	2.5723	0.00179123	0.00451851
ENSG00000220517	ASS1P1	2.56964	0.00142338	0.00364293
ENSG00000198768	APCDD1L	2.56893	4.28928e-09	1.88628e-08
ENSG00000121104	FAM117A	2.55381	1.51411e-05	4.85436e-05
ENSG00000010379	SLC6A13	2.54844	0.00149034	0.00380322
ENSG00000109101	FOXN1	2.53357	1.19113e-21	1.08063e-20
ENSG00000141738	GRB7	2.53291	1.45606e-28	1.8512e-27
ENSG00000271237	RP11-140C5.3	2.52951	0.00622639	0.0143731
ENSG00000166750	SLFN5	2.52225	1.54873e-190	7.13773e-188
ENSG00000143469	SYT14	2.5184	8.42459e-06	2.77285e-05
ENSG00000124216	SNAI1	2.51571	1.60489e-124	2.76506e-122
ENSG00000243244	STON1	2.51421	5.18521e-15	3.32832e-14
ENSG00000180043	FAM71E2	2.50108	0.00584748	0.0135681
ENSG00000198553	KCNRG	2.4938	1.42997e-09	6.50582e-09
ENSG00000232810	TNF	2.49038	8.44121e-05	0.000250465
ENSG00000176092	AIM1L	2.47997	2.62854e-21	2.34432e-20
ENSG00000144671	SLC22A14	2.47819	0.000117271	0.000343321
ENSG00000170276	HSPB2	2.47258	1.01493e-08	4.35326e-08
ENSG00000236238	AC093106.4	2.45357	0.00733712	0.0167318
ENSG00000179674	ARL14	2.44725	0.000234709	0.000661801
ENSG00000257529	RPL36A-HNRNPH2	2.44044	1.83459e-19	1.49252e-18
ENSG00000132801	ZSWIM3	2.43509	2.84685e-50	8.61769e-49
ENSG00000182795	C1orf116	2.43112	2.83837e-35	4.64289e-34
ENSG00000169085	C8orf46	2.43092	1.40961e-10	6.91122e-10
ENSG00000184564	SLITRK6	2.42933	9.36029e-27	1.0956e-25
ENSG00000173175	ADCY5	2.41786	8.02167e-05	0.0002384
ENSG00000197769	MAP1LC3C	2.41738	0.00754912	0.0171791
ENSG00000107165	TYRP1	2.41544	7.96155e-05	0.000236789
ENSG00000197632	SERPINB2	2.37351	0.00102763	0.00267689
ENSG00000182261	NLRP10	2.37011	0.00136551	0.00350309
ENSG00000047648	ARHGAP6	2.36582	4.07302e-05	0.000125018
ENSG00000058085	LAMC2	2.35973	5.27211e-40	1.05414e-38
ENSG00000131435	PDLIM4	2.35561	0.00239171	0.00592704
ENSG00000219891	ZSCAN12P1	2.3525	0.000277645	0.000776454
ENSG00000220412	RP11-95M15.2	2.35087	0.00418504	0.00997173
ENSG00000142920	AZIN2	2.34574	7.36676e-09	3.18719e-08
ENSG00000122733	PHF24	2.332	0.0084084	0.0189613
ENSG00000235354	CTA-276O3.4	2.31849	0.00434521	0.0103227
ENSG00000178878	APOLD1	2.31345	2.18312e-53	7.29092e-52
ENSG00000171385	KCND3	2.31231	4.0897e-16	2.80065e-15
ENSG00000163810	TGM4	2.31063	3.82966e-05	0.000117863
ENSG00000243137	PSG4	2.308	2.49646e-19	2.02473e-18
ENSG00000172738	TMEM217	2.30107	9.11546e-21	7.91538e-20
ENSG00000137745	MMP13	2.29327	0.00205382	0.00512969
ENSG00000171509	RXFP1	2.27769	1.08266e-05	3.52443e-05
ENSG00000168427	KLHL30	2.27543	9.65517e-11	4.78476e-10
ENSG00000184716	SERINC4	2.27455	0.00198303	0.00496566
ENSG00000100053	CRYBB3	2.2726	2.72285e-05	8.51932e-05
ENSG00000216906	RP11-350J20.9	2.26928	6.7246e-05	0.000201279
ENSG00000139985	ADAM21	2.26585	0.00489046	0.0115127
ENSG00000165887	ANKRD2	2.25574	4.55922e-06	1.53936e-05
ENSG00000179284	DAND5	2.25132	3.82617e-05	0.000117775
ENSG00000100121	GGTLC2	2.24927	0.00520315	0.0121896
ENSG00000156427	FGF18	2.23906	0.00100929	0.00263208
ENSG00000237330	RNF223	2.2248	0.000201361	0.000572766
ENSG00000130766	SESN2	2.20466	1.36207e-203	7.84679e-201
ENSG00000272869	CTC-487M23.8	2.19602	5.18097e-51	1.60793e-49
ENSG00000189350	FAM179A	2.19067	2.6868e-57	9.96602e-56
ENSG00000001626	CFTR	2.15217	0.000121872	0.000355886
ENSG00000157680	DGKI	2.14791	5.19698e-09	2.26868e-08
ENSG00000115221	ITGB6	2.14142	1.36562e-08	5.80475e-08
ENSG00000189195	BTBD8	2.1408	0.00249852	0.00616932
ENSG00000280273	AF131216.1	2.13815	0.00329904	0.00799814
ENSG00000243130	PSG11	2.12774	0.00104279	0.00271293
ENSG00000106823	ECM2	2.12398	3.34473e-09	1.4815e-08
ENSG00000142623	PADI1	2.12304	1.89657e-37	3.43789e-36
ENSG00000148204	CRB2	2.11998	0.00330062	0.00800091
ENSG00000128165	ADM2	2.11802	3.50161e-28	4.36754e-27
ENSG00000263368	RP11-720N19.1	2.11547	0.00167768	0.00425059
ENSG00000169933	FRMPD4	2.11172	3.28078e-05	0.000101683
ENSG00000134198	TSPAN2	2.10161	4.1046e-32	5.96284e-31
ENSG00000134061	CD180	2.09524	1.2695e-08	5.40489e-08
ENSG00000142224	IL19	2.09363	0.000559451	0.00150782
ENSG00000167723	TRPV3	2.08084	1.55109e-06	5.49363e-06
ENSG00000204610	TRIM15	2.07045	2.15913e-09	9.68929e-09
ENSG00000240522	RPL7AP10	2.06855	0.0020024	0.0050094
ENSG00000108691	CCL2	2.06558	1.075e-96	1.10713e-94
ENSG00000248905	FMN1	2.06122	1.71895e-118	2.75555e-116
ENSG00000052344	PRSS8	2.0605	1.81585e-05	5.78055e-05
ENSG00000214822	KRT16P3	2.05989	0.00986203	0.0219626
ENSG00000204420	C6orf25	2.05908	1.18188e-05	3.83389e-05
ENSG00000164440	TXLNB	2.04874	0.00993454	0.0221187
ENSG00000168497	SDPR	2.04254	6.48164e-38	1.1925e-36
ENSG00000179772	FOXS1	2.03264	6.47715e-27	7.64934e-26
ENSG00000183508	FAM46C	2.03167	1.86509e-05	5.92503e-05
ENSG00000181016	LSMEM1	2.03011	1.79358e-14	1.11667e-13
ENSG00000204421	LY6G6C	2.02368	0.00102866	0.00267882
ENSG00000204613	TRIM10	2.02276	6.75695e-06	2.24157e-05
ENSG00000136274	NACAD	2.01616	2.92649e-32	4.27495e-31
ENSG00000187908	DMBT1	2.01603	1.00928e-34	1.62926e-33
ENSG00000005238	FAM214B	2.00236	1.55084e-143	4.08426e-141
ENSG00000169994	MYO7B	1.99476	3.56303e-11	1.82762e-10
ENSG00000060140	STYK1	1.99276	2.11808e-08	8.84614e-08
ENSG00000117601	SERPINC1	1.99092	0.00774834	0.0175912
ENSG00000204099	NEU4	1.97457	0.00225646	0.00560996
ENSG00000143110	C1orf162	1.97285	6.90887e-05	0.000206594
ENSG00000160781	PAQR6	1.96973	6.6822e-07	2.45196e-06
ENSG00000180777	ANKRD30B	1.96936	1.38752e-09	6.31893e-09
ENSG00000117586	TNFSF4	1.96299	0.000154392	0.000444721
ENSG00000227440	ATP5G1P4	1.9612	1.67439e-06	5.90197e-06
ENSG00000162426	SLC45A1	1.95881	0.00451753	0.010699
ENSG00000162241	SLC25A45	1.9585	1.88829e-57	7.03243e-56
ENSG00000114378	HYAL1	1.95608	1.19114e-45	2.97908e-44
ENSG00000058866	DGKG	1.95405	0.000102602	0.000302104
ENSG00000108405	P2RX1	1.95349	4.39727e-12	2.3962e-11
ENSG00000276289	KCNE1B	1.94904	0.000353221	0.000977281
ENSG00000170091	HMP19	1.94353	0.0104539	0.0231911
ENSG00000241104	CEACAMP10	1.93572	0.00451034	0.0106847
ENSG00000011083	SLC6A7	1.92396	0.000381509	0.00104956
ENSG00000204977	TRIM13	1.91632	3.47535e-81	2.55251e-79
ENSG00000087074	PPP1R15A	1.91139	0	0
ENSG00000204936	CD177	1.90733	1.66257e-06	5.86258e-06
ENSG00000185507	IRF7	1.90273	1.57402e-14	9.84295e-14
ENSG00000174343	CHRNA9	1.89727	7.54896e-08	3.00573e-07
ENSG00000113721	PDGFRB	1.89654	2.98624e-102	3.39823e-100
ENSG00000176046	NUPR1	1.89622	3.1967e-50	9.66086e-49
ENSG00000173614	NMNAT1	1.88183	9.82524e-67	4.83009e-65
ENSG00000276600	RAB7B	1.88084	0.00339859	0.00821787
ENSG00000241839	PLEKHO2	1.87481	1.71788e-49	5.03483e-48
ENSG00000048052	HDAC9	1.87418	2.22699e-14	1.37952e-13
ENSG00000014914	MTMR11	1.8707	5.73774e-45	1.401e-43
ENSG00000060642	PIGV	1.86971	6.30443e-49	1.82166e-47
ENSG00000225760	LINC00431	1.86548	0.000871178	0.00229464
ENSG00000171502	COL24A1	1.86519	9.06631e-05	0.00026858
ENSG00000129009	ISLR	1.86482	8.39613e-05	0.000249207
ENSG00000123610	TNFAIP6	1.86333	3.95789e-08	1.62034e-07
ENSG00000182459	TEX19	1.85975	5.16442e-05	0.000156589
ENSG00000122861	PLAU	1.85686	3.8419e-64	1.74018e-62
ENSG00000088538	DOCK3	1.85451	7.36541e-15	4.6902e-14
ENSG00000240583	AQP1	1.84895	2.0163e-188	8.85011e-186
ENSG00000187242	KRT12	1.84278	0.00374041	0.00898664
ENSG00000124313	IQSEC2	1.83488	3.66399e-73	2.15801e-71
ENSG00000197181	PIWIL2	1.83413	2.0132e-06	7.04103e-06
ENSG00000128510	CPA4	1.82734	1.84243e-306	3.08775e-303
ENSG00000125848	FLRT3	1.82608	2.05261e-09	9.23826e-09
ENSG00000166924	NYAP1	1.82529	0.00189556	0.00476041
ENSG00000186832	KRT16	1.81563	4.24013e-23	4.138e-22
ENSG00000249936	RAC1P2	1.81223	6.93667e-07	2.54e-06
ENSG00000165861	ZFYVE1	1.81109	1.05607e-55	3.75844e-54
ENSG00000184939	ZFP90	1.80891	3.70976e-31	5.20071e-30
ENSG00000128342	LIF	1.80404	4.60057e-232	4.46376e-229
ENSG00000158296	SLC13A3	1.80295	0.00389726	0.00933551
ENSG00000165181	C9orf84	1.79922	1.27386e-09	5.81134e-09
ENSG00000162520	SYNC	1.79772	1.46931e-207	9.34026e-205
ENSG00000138347	MYPN	1.79422	1.0828e-223	8.67891e-221
ENSG00000183671	GPR1	1.78828	5.96738e-85	4.80387e-83
ENSG00000125966	MMP24	1.78438	1.68835e-11	8.85483e-11
ENSG00000168685	IL7R	1.78414	0	0
ENSG00000163898	LIPH	1.78316	1.45311e-10	7.11313e-10
ENSG00000253330	RP11-697N18.3	1.78119	0.000248153	0.000697469
ENSG00000164010	ERMAP	1.77663	4.35628e-48	1.21495e-46
ENSG00000137868	STRA6	1.77588	1.40587e-37	2.55846e-36
ENSG00000224389	C4B	1.76855	0.000361614	0.000998257
ENSG00000059804	SLC2A3	1.76652	9.40816e-90	8.67197e-88
ENSG00000128298	BAIAP2L2	1.7665	0.0117963	0.0259165
ENSG00000239282	GATSL3	1.75999	9.14594e-05	0.000270861
ENSG00000122641	INHBA	1.75943	1.15561e-14	7.28082e-14
ENSG00000230666	CEACAM22P	1.75789	0.000211363	0.000598997
ENSG00000067715	SYT1	1.75777	8.11905e-07	2.958e-06
ENSG00000197808	ZNF461	1.7549	1.32563e-05	4.28162e-05
ENSG00000101276	SLC52A3	1.7549	3.40783e-05	0.000105408
ENSG00000166343	MSS51	1.75392	2.08734e-09	9.38766e-09
ENSG00000060558	GNA15	1.75322	0.000918873	0.00241234
ENSG00000114268	PFKFB4	1.75265	2.63148e-73	1.55985e-71
ENSG00000123342	MMP19	1.74876	3.12824e-06	1.07271e-05
ENSG00000181577	C6orf223	1.74283	1.21714e-55	4.3067e-54
ENSG00000135960	EDAR	1.73471	1.52913e-05	4.89828e-05
ENSG00000168916	ZNF608	1.73317	1.86044e-06	6.53404e-06
ENSG00000260458	KCNJ18	1.7318	3.07059e-06	1.05412e-05
ENSG00000171608	PIK3CD	1.73095	1.3604e-24	1.44214e-23
ENSG00000071203	MS4A12	1.7274	0.000215905	0.000611212
ENSG00000227799	AC012358.4	1.72587	2.57599e-05	8.07763e-05
ENSG00000110925	CSRNP2	1.72549	2.98017e-136	6.78265e-134
ENSG00000135205	CCDC146	1.7244	0.00153334	0.00390647
ENSG00000175197	DDIT3	1.72272	2.90829e-77	1.94961e-75
ENSG00000129221	AIPL1	1.71967	0.000516057	0.00139658
ENSG00000152822	GRM1	1.71909	2.1153e-09	9.50415e-09
ENSG00000142619	PADI3	1.71764	7.04123e-05	0.000210449
ENSG00000100246	DNAL4	1.71399	1.5183e-19	1.24068e-18
ENSG00000105204	DYRK1B	1.71372	2.38785e-42	5.22803e-41
ENSG00000166816	LDHD	1.7135	0.00154462	0.00393139
ENSG00000263155	MYZAP	1.71316	1.79782e-11	9.40242e-11
ENSG00000189143	CLDN4	1.71001	5.72147e-105	6.93916e-103
ENSG00000186451	SPATA12	1.70426	1.01973e-05	3.3272e-05
ENSG00000140287	HDC	1.69878	0.000589824	0.00158505
ENSG00000110799	VWF	1.69535	0.000747353	0.00198723
ENSG00000179922	ZNF784	1.69345	4.81372e-20	4.03735e-19
ENSG00000240891	PLCXD2	1.69204	1.44884e-95	1.45952e-93
ENSG00000196189	SEMA4A	1.68747	0.00182513	0.00459459
ENSG00000170667	RASA4B	1.6855	1.13317e-25	1.26376e-24
ENSG00000137331	IER3	1.6849	2.93988e-182	1.20437e-179
ENSG00000172927	MYEOV	1.68282	2.89551e-57	1.06971e-55
ENSG00000064270	ATP2C2	1.68281	8.39021e-06	2.76351e-05
ENSG00000130045	NXNL2	1.67744	1.01367e-12	5.71995e-12
ENSG00000124224	PPP4R1L	1.67564	3.52192e-47	9.30179e-46
ENSG00000230528	NOS2P3	1.67212	0.00581002	0.0134879
ENSG00000118971	CCND2	1.66945	0.00530082	0.0124058
ENSG00000171428	NAT1	1.65682	6.75243e-22	6.18079e-21
ENSG00000182175	RGMA	1.65572	4.39889e-06	1.48795e-05
ENSG00000140465	CYP1A1	1.65415	1.43873e-24	1.52168e-23
ENSG00000246203	RP11-29H23.5	1.65119	0.00228096	0.0056678
ENSG00000184545	DUSP8	1.65078	1.72754e-33	2.66059e-32
ENSG00000175938	ORAI3	1.65076	7.40829e-12	3.97011e-11
ENSG00000166793	YPEL4	1.65036	0.00204442	0.00510829
ENSG00000116584	ARHGEF2	1.64763	4.39679e-208	2.89481e-205
ENSG00000177000	MTHFR	1.6358	1.0132e-78	7.07514e-77
ENSG00000186831	KRT17P2	1.63309	1.47695e-26	1.71566e-25
ENSG00000168016	TRANK1	1.63059	1.55814e-36	2.71717e-35
ENSG00000231672	DIRC3	1.6253	0.00289298	0.00708261
ENSG00000224722	RP11-255B23.1	1.62437	0.00746783	0.0170088
ENSG00000153029	MR1	1.62148	1.45832e-47	3.94774e-46
ENSG00000185361	TNFAIP8L1	1.62009	1.07585e-39	2.12575e-38
ENSG00000172940	SLC22A13	1.61971	0.00646297	0.0148782
ENSG00000099992	TBC1D10A	1.61784	8.49772e-32	1.22196e-30
ENSG00000165507	C10orf10	1.61734	2.24298e-05	7.07551e-05
ENSG00000052802	MSMO1	1.61446	2.3503e-146	6.37174e-144
ENSG00000133808	MICALCL	1.6111	2.18334e-07	8.35926e-07
ENSG00000255641	RP11-277P12.6	1.60837	1.85844e-05	5.90694e-05
ENSG00000167074	TEF	1.60749	2.49307e-38	4.6471e-37
ENSG00000156500	FAM122C	1.60475	5.27912e-17	3.76628e-16
ENSG00000221843	C2orf16	1.60398	1.83457e-08	7.70743e-08
ENSG00000163795	ZNF513	1.59429	1.48977e-30	2.02985e-29
ENSG00000132005	RFX1	1.58851	1.80576e-33	2.77872e-32
ENSG00000185332	TMEM105	1.5838	0.00217706	0.00541987
ENSG00000101040	ZMYND8	1.58198	2.91465e-85	2.36703e-83
ENSG00000182310	SPACA6	1.58136	2.62459e-22	2.4573e-21
ENSG00000173269	MMRN2	1.57982	1.08959e-14	6.87894e-14
ENSG00000277639	RP11-467J12.4	1.57981	0.00353443	0.00852396
ENSG00000204540	PSORS1C1	1.57883	5.26878e-10	2.47718e-09
ENSG00000122477	LRRC39	1.57806	1.36177e-05	4.39116e-05
ENSG00000099889	ARVCF	1.57643	2.14917e-09	9.64695e-09
ENSG00000168477	TNXB	1.57425	2.95543e-36	5.07766e-35
ENSG00000143322	ABL2	1.57335	0	0
ENSG00000177494	ZBED2	1.57228	0.0014991	0.0038245
ENSG00000160469	BRSK1	1.57014	6.78768e-11	3.3966e-10
ENSG00000130052	STARD8	1.56918	9.65521e-21	8.3683e-20
ENSG00000228695	CES1P1	1.56839	0.0134451	0.0291944
ENSG00000184185	KCNJ12	1.5674	1.8173e-75	1.15924e-73
ENSG00000012124	CD22	1.56422	0.000355748	0.000983388
ENSG00000131885	KRT17P1	1.5617	1.51644e-36	2.64732e-35
ENSG00000253309	SERPINE3	1.56095	0.00300711	0.00734641
ENSG00000213928	IRF9	1.55877	5.30143e-30	7.08863e-29
ENSG00000100889	PCK2	1.55763	3.62729e-72	2.07668e-70
ENSG00000173237	C11orf86	1.55733	2.16388e-08	9.03536e-08
ENSG00000110002	VWA5A	1.55655	1.99909e-29	2.62301e-28
ENSG00000138271	GPR87	1.55529	0.000137135	0.000397436
ENSG00000144460	NYAP2	1.55132	2.24493e-36	3.88959e-35
ENSG00000091428	RAPGEF4	1.55015	1.63188e-05	5.21832e-05
ENSG00000155749	ALS2CR12	1.53905	0.000329497	0.0009148
ENSG00000204262	COL5A2	1.53713	4.03922e-36	6.91393e-35
ENSG00000085465	OVGP1	1.5352	0.00112135	0.00290337
ENSG00000243566	UPK3B	1.53487	2.224e-10	1.07413e-09
ENSG00000243649	CFB	1.52674	1.3745e-13	8.12144e-13
ENSG00000130775	THEMIS2	1.52391	0.0011636	0.0030077
ENSG00000158516	CPA2	1.52298	7.06219e-05	0.000211012
ENSG00000268995	VN1R82P	1.52083	0.00623397	0.0143888
ENSG00000188766	SPRED3	1.51319	7.31574e-05	0.000218229
ENSG00000196110	ZNF699	1.5083	4.09058e-17	2.94455e-16
ENSG00000120051	CFAP58	1.50422	0.000371785	0.0010248
ENSG00000164404	GDF9	1.50352	0.00440043	0.0104431
ENSG00000171303	KCNK3	1.50313	1.78771e-17	1.3151e-16
ENSG00000164331	ANKRA2	1.50026	4.92894e-19	3.94722e-18
ENSG00000152433	ZNF547	1.49631	1.94875e-09	8.78365e-09
ENSG00000139178	C1RL	1.49599	1.61485e-39	3.16699e-38
ENSG00000267281	RP11-793H13.10	1.49193	6.55108e-08	2.62827e-07
ENSG00000112972	HMGCS1	1.48473	1.28426e-294	1.97295e-291
ENSG00000205426	KRT81	1.48429	2.45981e-14	1.51915e-13
ENSG00000228206	AC016717.1	1.48147	5.30845e-07	1.96706e-06
ENSG00000163803	PLB1	1.47958	3.22529e-06	1.10394e-05
ENSG00000143507	DUSP10	1.47909	2.97166e-19	2.40274e-18
ENSG00000166436	TRIM66	1.47626	7.71021e-34	1.20763e-32
ENSG00000205464	ATP6AP1L	1.47594	9.78904e-05	0.000288691
ENSG00000108375	RNF43	1.4736	4.51686e-16	3.08516e-15
ENSG00000038427	VCAN	1.47313	4.97801e-05	0.00015121
ENSG00000089916	GPATCH2L	1.471	5.04298e-134	1.08102e-131
ENSG00000179361	ARID3B	1.46987	1.13385e-33	1.76541e-32
ENSG00000100078	PLA2G3	1.46596	0.00023465	0.000661801
ENSG00000237984	PTENP1	1.46554	0.000120645	0.000352414
ENSG00000124466	LYPD3	1.46461	4.08948e-10	1.93804e-09
ENSG00000283632	EXOC3L2	1.46438	0.00102912	0.00267964
ENSG00000170835	CEL	1.4609	0.00883001	0.0198441
ENSG00000236252	RP11-15J10.8	1.46035	0.0102076	0.0226801
ENSG00000100592	DAAM1	1.45877	6.45942e-105	7.78297e-103
ENSG00000073737	DHRS9	1.45836	0.000429513	0.00117496
ENSG00000161912	ADCY10P1	1.45664	4.21424e-07	1.5733e-06
ENSG00000243646	IL10RB	1.45636	8.53383e-53	2.78938e-51
ENSG00000163637	PRICKLE2	1.45117	1.48655e-07	5.78764e-07
ENSG00000172748	ZNF596	1.45112	6.4554e-09	2.8054e-08
ENSG00000197646	PDCD1LG2	1.45105	0.000939747	0.00246398
ENSG00000243225	RP11-7F17.1	1.45089	0.00277708	0.00681698
ENSG00000130164	LDLR	1.44824	2.73614e-242	2.80226e-239
ENSG00000171984	C20orf196	1.44802	2.27665e-05	7.17681e-05
ENSG00000188033	ZNF490	1.44773	3.52174e-07	1.322e-06
ENSG00000104368	PLAT	1.44439	9.18437e-11	4.5568e-10
ENSG00000143631	FLG	1.44407	0.00012948	0.000376671
ENSG00000140481	CCDC33	1.44365	0.00376797	0.00904814
ENSG00000182600	C2orf82	1.43406	0.000134734	0.000391154
ENSG00000108839	ALOX12	1.43214	3.35515e-05	0.000103866
ENSG00000228570	NUTM2E	1.42974	0.000613811	0.00164615
ENSG00000133121	STARD13	1.42658	2.66312e-71	1.48772e-69
ENSG00000186204	CYP4F12	1.42528	2.6725e-05	8.36745e-05
ENSG00000198835	GJC2	1.41918	3.35919e-07	1.26381e-06
ENSG00000170581	STAT2	1.41425	3.88139e-54	1.32261e-52
ENSG00000095932	SMIM24	1.41409	0.00371075	0.00892118
ENSG00000171403	KRT9	1.41205	1.03112e-09	4.7486e-09
ENSG00000223510	CDRT15	1.41153	0.00477212	0.0112571
ENSG00000164951	PDP1	1.4112	6.44941e-71	3.53854e-69
ENSG00000102057	KCND1	1.41073	8.13212e-14	4.86423e-13
ENSG00000164850	GPER1	1.40805	5.12085e-05	0.000155345
ENSG00000213297	ZNF625-ZNF20	1.40529	3.18028e-07	1.19845e-06
ENSG00000159784	FAM131B	1.40481	0.00942218	0.0210568
ENSG00000267258	CTC-448F2.3	1.40478	0.010098	0.0224566
ENSG00000157613	CREB3L1	1.39795	1.31142e-43	3.03337e-42
ENSG00000100290	BIK	1.39749	0.00766608	0.0174195
ENSG00000179941	BBS10	1.392	3.24477e-44	7.71838e-43
ENSG00000058335	RASGRF1	1.39026	0.00263702	0.00648959
ENSG00000196967	ZNF585A	1.38988	4.11484e-28	5.11166e-27
ENSG00000160318	CLDND2	1.38496	0.00253951	0.00626298
ENSG00000092295	TGM1	1.38467	7.78823e-46	1.96949e-44
ENSG00000146411	SLC2A12	1.37917	1.02633e-09	4.72775e-09
ENSG00000239887	C1orf226	1.3745	3.34561e-08	1.3767e-07
ENSG00000187689	AMTN	1.37422	4.93082e-08	1.99911e-07
ENSG00000131944	FAAP24	1.36888	9.11817e-29	1.16894e-27
ENSG00000163794	UCN	1.36874	0.00268805	0.00660723
ENSG00000106261	ZKSCAN1	1.36691	2.57139e-160	8.31642e-158
ENSG00000186834	HEXIM1	1.36659	6.66503e-194	3.41305e-191
ENSG00000197779	ZNF81	1.35886	3.91621e-33	5.9469e-32
ENSG00000122877	EGR2	1.35838	2.89535e-05	9.03143e-05
ENSG00000005102	MEOX1	1.35612	8.43033e-23	8.06085e-22
ENSG00000109193	SULT1E1	1.35081	0.000203847	0.000579032
ENSG00000179862	CITED4	1.35044	2.33197e-13	1.35872e-12
ENSG00000162931	TRIM17	1.35013	0.0049033	0.0115414
ENSG00000183171	RP11-49C9.2	1.34987	0.012768	0.0278587
ENSG00000283321	RP11-507K12.1	1.34819	0.00447516	0.0106082
ENSG00000183621	ZNF438	1.34553	2.08862e-13	1.21963e-12
ENSG00000156671	SAMD8	1.34463	1.0855e-73	6.51827e-72
ENSG00000119943	PYROXD2	1.34288	3.443e-27	4.12422e-26
ENSG00000160471	COX6B2	1.34216	3.60255e-05	0.000111077
ENSG00000175294	CATSPER1	1.34021	1.98992e-06	6.96492e-06
ENSG00000221955	SLC12A8	1.33437	3.8892e-79	2.73654e-77
ENSG00000173295	FAM86B3P	1.33342	5.60938e-08	2.26228e-07
ENSG00000185670	ZBTB3	1.33334	3.01247e-15	1.96236e-14
ENSG00000174125	TLR1	1.33296	0.00288578	0.00706592
ENSG00000112077	RHAG	1.3309	0.00628282	0.014487
ENSG00000144583	MARCH4	1.32905	9.29323e-07	3.36649e-06
ENSG00000141028	CDRT15P1	1.3289	0.00559727	0.0130417
ENSG00000120709	FAM53C	1.32775	6.39526e-164	2.22446e-161
ENSG00000198125	MB	1.32715	0.00336926	0.00815611
ENSG00000169220	RGS14	1.32363	1.19917e-09	5.48961e-09
ENSG00000137752	CASP1	1.32341	0.000232694	0.000656723
ENSG00000124467	PSG8	1.32248	0.0126402	0.0276093
ENSG00000214514	KRT42P	1.32222	0.000123873	0.000361214
ENSG00000091592	NLRP1	1.32192	4.05214e-37	7.21751e-36
ENSG00000253882	RP11-61L23.2	1.3206	1.40238e-08	5.95553e-08
ENSG00000263142	LRRC37A17P	1.3184	2.26099e-15	1.48332e-14
ENSG00000143119	CD53	1.31632	0.00579499	0.0134581
ENSG00000179715	PCED1B	1.31611	1.47459e-08	6.25064e-08
ENSG00000169247	SH3TC2	1.31158	1.35298e-11	7.14061e-11
ENSG00000135148	TRAFD1	1.30405	3.98552e-86	3.33969e-84
ENSG00000132003	ZSWIM4	1.30358	6.25821e-73	3.63943e-71
ENSG00000178445	GLDC	1.30126	0.00167787	0.00425059
ENSG00000042832	TG	1.30092	0.0115134	0.0253433
ENSG00000143217	NECTIN4	1.29577	2.46843e-06	8.55366e-06
ENSG00000112297	AIM1	1.29523	1.50222e-27	1.82073e-26
ENSG00000180385	EMC3-AS1	1.29261	6.71436e-22	6.14899e-21
ENSG00000053918	KCNQ1	1.28714	1.38973e-10	6.81916e-10
ENSG00000131620	ANO1	1.28691	0.00581849	0.0135025
ENSG00000180509	KCNE1	1.28655	0.00216188	0.00538425
ENSG00000119782	FKBP1B	1.28633	7.03424e-05	0.000210274
ENSG00000070182	SPTB	1.28578	4.35238e-05	0.000133349
ENSG00000261905	ABC13-48559800H2.1	1.28477	0.00279302	0.00685062
ENSG00000204767	FAM196B	1.28335	5.12979e-27	6.08543e-26
ENSG00000144655	CSRNP1	1.28281	1.54564e-66	7.53804e-65
ENSG00000154678	PDE1C	1.28271	5.84068e-13	3.33559e-12
ENSG00000229859	PGA3	1.28096	0.00754198	0.017165
ENSG00000156804	FBXO32	1.27982	1.09631e-66	5.37514e-65
ENSG00000260103	RP11-10O17.1	1.27927	1.17445e-10	5.78904e-10
ENSG00000176102	CSTF3	1.27855	2.49226e-132	4.994e-130
ENSG00000185518	SV2B	1.2747	8.00317e-14	4.79176e-13
ENSG00000283382	AC023908.1	1.27452	0.00065216	0.00174442
ENSG00000256683	ZNF350	1.27305	6.76117e-16	4.56064e-15
ENSG00000142182	DNMT3L	1.26835	0.00420856	0.0100239
ENSG00000110723	EXPH5	1.26665	5.64815e-09	2.4627e-08
ENSG00000158023	WDR66	1.26597	1.76425e-16	1.23057e-15
ENSG00000167105	TMEM92	1.26402	2.89176e-06	9.96627e-06
ENSG00000213689	TREX1	1.2631	2.71731e-33	4.1606e-32
ENSG00000186480	INSIG1	1.26286	2.92462e-95	2.93019e-93
ENSG00000185133	INPP5J	1.2623	2.11157e-14	1.31067e-13
ENSG00000138823	MTTP	1.25711	0.00496132	0.0116705
ENSG00000184988	TMEM106A	1.25538	6.36216e-12	3.42442e-11
ENSG00000175213	ZNF408	1.25486	7.45179e-33	1.11686e-31
ENSG00000259040	BLOC1S5-TXNDC5	1.25381	0.00873936	0.0196548
ENSG00000070729	CNGB1	1.24937	0.00762233	0.0173307
ENSG00000181192	DHTKD1	1.24911	1.38892e-54	4.77702e-53
ENSG00000077454	LRCH4	1.24905	6.5542e-39	1.26124e-37
ENSG00000026652	AGPAT4	1.24886	7.30884e-24	7.44e-23
ENSG00000003400	CASP10	1.24831	5.01776e-12	2.72146e-11
ENSG00000204920	ZNF155	1.24754	1.10239e-14	6.95499e-14
ENSG00000162775	RBM15	1.24462	4.9154e-62	2.12214e-60
ENSG00000188997	KCTD21	1.24354	1.02366e-36	1.79725e-35
ENSG00000182902	SLC25A18	1.24181	0.0013461	0.00345665
ENSG00000189280	GJB5	1.24069	0.00189579	0.00476041
ENSG00000134070	IRAK2	1.23877	1.96206e-21	1.75841e-20
ENSG00000070759	TESK2	1.2371	1.4463e-05	4.65234e-05
ENSG00000091073	DTX2	1.23541	1.88355e-28	2.3718e-27
ENSG00000176531	PHLDB3	1.23439	8.02216e-16	5.39345e-15
ENSG00000185432	METTL7A	1.23435	9.07521e-15	5.75711e-14
ENSG00000126947	ARMCX1	1.23345	8.73012e-13	4.94287e-12
ENSG00000111653	ING4	1.23321	6.26635e-25	6.75204e-24
ENSG00000166741	NNMT	1.23302	1.27702e-146	3.51372e-144
ENSG00000166192	SENP8	1.23241	1.8532e-07	7.16073e-07
ENSG00000188015	S100A3	1.23213	6.93806e-23	6.66857e-22
ENSG00000116809	ZBTB17	1.23124	3.12773e-41	6.56717e-40
ENSG00000089639	GMIP	1.23078	9.9964e-33	1.48616e-31
ENSG00000175662	TOM1L2	1.23026	1.19978e-95	1.21527e-93
ENSG00000144488	ESPNL	1.22726	1.41745e-07	5.5268e-07
ENSG00000169508	GPR183	1.2267	0.003135	0.00763257
ENSG00000090238	YPEL3	1.22626	4.77945e-05	0.000145515
ENSG00000125319	C17orf53	1.22541	5.19175e-39	1.0043e-37
ENSG00000147606	SLC26A7	1.22422	0.0148009	0.0318681
ENSG00000267497	NFE2L3P1	1.22344	0.00895166	0.0200857
ENSG00000125775	SDCBP2	1.2234	0.00350249	0.00845358
ENSG00000176444	CLK2	1.2218	2.80773e-76	1.82255e-74
ENSG00000150347	ARID5B	1.22154	1.23484e-74	7.58808e-73
ENSG00000185972	CCIN	1.22038	1.67387e-11	8.78138e-11
ENSG00000184574	LPAR5	1.22029	3.08271e-05	9.58182e-05
ENSG00000160678	S100A1	1.22017	0.000548805	0.00148129
ENSG00000054392	HHAT	1.21892	1.70073e-18	1.32291e-17
ENSG00000196652	ZKSCAN5	1.21685	1.84633e-59	7.30409e-58
ENSG00000269693	CTD-2192J16.20	1.21311	4.47709e-05	0.000136922
ENSG00000189298	ZKSCAN3	1.21194	1.09381e-14	6.90326e-14
ENSG00000159164	SV2A	1.21153	3.90806e-14	2.38165e-13
ENSG00000171631	P2RY6	1.20791	4.89485e-05	0.000148856
ENSG00000089723	OTUB2	1.20706	1.52346e-06	5.39783e-06
ENSG00000130517	PGPEP1	1.20628	2.66656e-19	2.15795e-18
ENSG00000173641	HSPB7	1.20555	0.000319056	0.000887549
ENSG00000086544	ITPKC	1.20472	1.99588e-33	3.06618e-32
ENSG00000149809	TM7SF2	1.20297	8.9775e-06	2.94589e-05
ENSG00000112983	BRD8	1.20278	6.06259e-135	1.33052e-132
ENSG00000148143	ZNF462	1.19959	3.18625e-32	4.64704e-31
ENSG00000111863	ADTRP	1.19951	0.000268602	0.000752307
ENSG00000066455	GOLGA5	1.19833	1.09458e-73	6.55146e-72
ENSG00000170075	GPR37L1	1.19792	0.0066514	0.0152739
ENSG00000134376	CRB1	1.19759	8.37095e-21	7.28604e-20
ENSG00000172081	MOB3A	1.19672	2.65871e-32	3.88687e-31
ENSG00000267796	LIN37	1.19662	6.56048e-20	5.46509e-19
ENSG00000175643	RMI2	1.19506	1.05077e-15	7.00828e-15
ENSG00000172432	GTPBP2	1.19455	6.57774e-104	7.77312e-102
ENSG00000164707	SLC13A4	1.1945	0.000432203	0.00118162
ENSG00000163751	CPA3	1.19419	0.0142971	0.0308662
ENSG00000147697	GSDMC	1.19135	0.00341177	0.00824757
ENSG00000185436	IFNLR1	1.19108	9.34608e-07	3.38497e-06
ENSG00000103485	QPRT	1.19101	3.8134e-12	2.08605e-11
ENSG00000105856	HBP1	1.18973	1.72439e-54	5.90875e-53
ENSG00000169962	TAS1R3	1.18973	0.0055932	0.0130338
ENSG00000196754	S100A2	1.18814	9.01947e-44	2.09677e-42
ENSG00000181035	SLC25A42	1.18633	5.05197e-06	1.69703e-05
ENSG00000116604	MEF2D	1.18615	2.45872e-133	5.03627e-131
ENSG00000171872	KLF17	1.18454	0.000420064	0.00114997
ENSG00000139899	CBLN3	1.1843	0.00027832	0.000777869
ENSG00000170965	PLAC1	1.18357	0.000311566	0.000867501
ENSG00000105355	PLIN3	1.18294	2.63822e-66	1.27318e-64
ENSG00000241935	HOGA1	1.18166	0.000673706	0.00179918
ENSG00000102385	DRP2	1.18123	0.000201568	0.000573143
ENSG00000111679	PTPN6	1.18121	1.94295e-05	6.16387e-05
ENSG00000146112	PPP1R18	1.18119	1.49524e-147	4.24074e-145
ENSG00000159885	ZNF222	1.17843	2.84832e-09	1.26863e-08
ENSG00000227234	SPANXB1	1.17728	0.00993947	0.022127
ENSG00000137171	KLC4	1.17673	1.63874e-31	2.33464e-30
ENSG00000154803	FLCN	1.17535	2.40091e-52	7.7379e-51
ENSG00000204529	GUCY2EP	1.17479	0.000129106	0.000375701
ENSG00000183778	B3GALT5	1.1743	0.00246886	0.00610018
ENSG00000134339	SAA2	1.17423	0.0115516	0.0254181
ENSG00000100739	BDKRB1	1.17376	6.77106e-14	4.06992e-13
ENSG00000196182	STK40	1.17359	4.33629e-45	1.06303e-43
ENSG00000197748	CFAP43	1.17294	0.0154119	0.0330563
ENSG00000118369	USP35	1.17134	3.64043e-29	4.7395e-28
ENSG00000185666	SYN3	1.17099	0.0123575	0.0270334
ENSG00000204305	AGER	1.17048	5.07616e-08	2.05668e-07
ENSG00000163879	DNALI1	1.1699	0.00421698	0.0100413
ENSG00000166484	MAPK7	1.16973	8.51946e-41	1.75482e-39
ENSG00000105808	RASA4	1.16881	4.34341e-21	3.85141e-20
ENSG00000115998	C2orf42	1.16801	1.78902e-17	1.31554e-16
ENSG00000153294	ADGRF4	1.16743	0.000132139	0.000384044
ENSG00000142621	FHAD1	1.16738	0.0101212	0.0225004
ENSG00000178385	PLEKHM3	1.16726	6.79195e-47	1.77602e-45
ENSG00000136881	BAAT	1.16598	0.0117769	0.0258769
ENSG00000283511	RP11-456N14.6	1.16591	0.00292334	0.0071541
ENSG00000162618	ADGRL4	1.16555	0.01049	0.0232656
ENSG00000164741	DLC1	1.16503	0.00067405	0.00179984
ENSG00000167578	RAB4B	1.16422	5.82421e-08	2.34687e-07
ENSG00000065491	TBC1D22B	1.164	2.38341e-40	4.81779e-39
ENSG00000182578	CSF1R	1.16348	0.00694689	0.0159009
ENSG00000132535	DLG4	1.16092	3.66487e-33	5.58363e-32
ENSG00000060718	COL11A1	1.1605	0.00802639	0.0181755
ENSG00000171931	FBXW10	1.15792	2.03428e-05	6.44031e-05
ENSG00000143847	PPFIA4	1.15653	0.0132579	0.0288388
ENSG00000213144	RP11-64B16.2	1.15591	3.92888e-06	1.33436e-05
ENSG00000234969	RP13-33H18.1	1.15579	0.0101522	0.0225624
ENSG00000117305	HMGCL	1.1544	4.53645e-29	5.88525e-28
ENSG00000105327	BBC3	1.1536	2.04895e-06	7.16337e-06
ENSG00000047617	ANO2	1.15325	4.2743e-07	1.59475e-06
ENSG00000163435	ELF3	1.15189	8.37183e-56	3.00262e-54
ENSG00000144229	THSD7B	1.15025	0.0131461	0.0286125
ENSG00000130518	KIAA1683	1.1481	0.00156458	0.00398056
ENSG00000101076	HNF4A	1.14809	0.00864536	0.0194576
ENSG00000198182	ZNF607	1.14755	1.5001e-19	1.22636e-18
ENSG00000100354	TNRC6B	1.14659	1.19634e-73	7.13737e-72
ENSG00000223741	PSMD4P1	1.14561	0.0108553	0.0240063
ENSG00000115459	ELMOD3	1.14525	6.4698e-20	5.39199e-19
ENSG00000084636	COL16A1	1.14292	5.78997e-67	2.87704e-65
ENSG00000163312	HELQ	1.13971	3.23875e-23	3.17756e-22
ENSG00000185038	MROH2A	1.13887	0.0122343	0.0267988
ENSG00000185453	C19orf68	1.13834	1.65818e-22	1.56842e-21
ENSG00000064205	WISP2	1.13663	1.30536e-115	2.02221e-113
ENSG00000197302	ZNF720	1.13597	3.8888e-21	3.45494e-20
ENSG00000204315	FKBPL	1.13582	6.17574e-21	5.42917e-20
ENSG00000111727	HCFC2	1.13299	4.16433e-23	4.06834e-22
ENSG00000221826	PSG3	1.13265	0.015187	0.0326194
ENSG00000162236	STX5	1.13197	2.19039e-47	5.85215e-46
ENSG00000136044	APPL2	1.12859	1.39651e-40	2.8447e-39
ENSG00000183340	JRKL	1.12738	1.36883e-29	1.80374e-28
ENSG00000006534	ALDH3B1	1.12476	6.36526e-107	8.09266e-105
ENSG00000188293	IGFL1	1.12447	5.48617e-05	0.000165935
ENSG00000175592	FOSL1	1.12302	1.40054e-98	1.51876e-96
ENSG00000175018	TEX36	1.12259	0.00258144	0.00636216
ENSG00000111540	RAB5B	1.12232	7.34813e-141	1.83058e-138
ENSG00000178860	MSC	1.12082	0.0161064	0.0344137
ENSG00000162526	TSSK3	1.11983	0.000171715	0.000491854
ENSG00000250645	CTD-2228K2.1	1.11917	0.0143114	0.0308935
ENSG00000197483	ZNF628	1.11766	6.88686e-08	2.75879e-07
ENSG00000164877	MICALL2	1.1167	5.76833e-22	5.31695e-21
ENSG00000166272	WBP1L	1.11576	4.36365e-78	3.01288e-76
ENSG00000171992	SYNPO	1.11384	1.16588e-114	1.76173e-112
ENSG00000135835	KIAA1614	1.11377	2.12215e-06	7.41224e-06
ENSG00000188549	C15orf52	1.11332	2.58922e-83	2.03984e-81
ENSG00000049192	ADAMTS6	1.11257	1.42445e-32	2.10922e-31
ENSG00000140543	DET1	1.11199	4.11538e-14	2.50386e-13
ENSG00000130772	MED18	1.11166	1.90657e-23	1.8968e-22
ENSG00000241352	RP11-392P7.1	1.11091	0.0148633	0.0319987
ENSG00000204344	STK19	1.10942	2.38777e-23	2.36659e-22
ENSG00000180353	HCLS1	1.10794	0.0137429	0.0297849
ENSG00000161642	ZNF385A	1.10768	6.92901e-21	6.06823e-20
ENSG00000185513	L3MBTL1	1.10722	3.79425e-10	1.79998e-09
ENSG00000171169	NAIF1	1.10632	9.24011e-27	1.08222e-25
ENSG00000186814	ZSCAN30	1.10415	5.56463e-18	4.18539e-17
ENSG00000088726	TMEM40	1.10241	0.0125414	0.0274065
ENSG00000180938	ZNF572	1.10179	0.000375602	0.00103408
ENSG00000204248	COL11A2	1.1013	0.00186653	0.00469114
ENSG00000067798	NAV3	1.10083	2.26142e-32	3.32451e-31
ENSG00000170464	DNAJC18	1.09976	8.5267e-20	7.04571e-19
ENSG00000165699	TSC1	1.09973	1.23862e-69	6.56149e-68
ENSG00000183856	IQGAP3	1.09932	9.30268e-109	1.22496e-106
ENSG00000257315	ZBED6	1.09906	6.73266e-41	1.40245e-39
ENSG00000167103	PIP5KL1	1.09878	0.00225328	0.00560281
ENSG00000121903	ZSCAN20	1.0984	1.86207e-16	1.29683e-15
ENSG00000182796	TMEM198B	1.09824	7.00351e-11	3.49891e-10
ENSG00000175182	FAM131A	1.09683	3.38925e-17	2.45505e-16
ENSG00000181031	RPH3AL	1.0955	3.41021e-08	1.40266e-07
ENSG00000145040	UCN2	1.09543	9.17176e-24	9.27999e-23
ENSG00000221963	APOL6	1.09543	9.39433e-17	6.6202e-16
ENSG00000136807	CDK9	1.09484	8.73731e-89	7.9346e-87
ENSG00000049759	NEDD4L	1.09222	4.25323e-71	2.3546e-69
ENSG00000105963	ADAP1	1.08989	4.01526e-05	0.000123328
ENSG00000160224	AIRE	1.08915	0.0171127	0.036412
ENSG00000083067	TRPM3	1.08744	1.12578e-05	3.65834e-05
ENSG00000024862	CCDC28A	1.08733	4.72037e-15	3.03417e-14
ENSG00000006837	CDKL3	1.08641	8.26958e-05	0.00024557
ENSG00000256514	AP003419.11	1.08528	4.5799e-10	2.16322e-09
ENSG00000025293	PHF20	1.08447	9.07306e-109	1.20332e-106
ENSG00000185278	ZBTB37	1.08362	4.29636e-24	4.43966e-23
ENSG00000111077	TNS2	1.08315	7.56144e-33	1.13145e-31
ENSG00000158402	CDC25C	1.08155	1.87635e-35	3.08019e-34
ENSG00000235374	SSR4P1	1.07936	0.000107779	0.000316547
ENSG00000205898	RP11-3B12.4	1.07882	0.0163163	0.0348299
ENSG00000186577	C6orf1	1.07745	1.74303e-10	8.48724e-10
ENSG00000110031	LPXN	1.07567	0.000148736	0.000429301
ENSG00000204138	PHACTR4	1.0755	3.89504e-129	7.32706e-127
ENSG00000168140	VASN	1.07548	5.70989e-15	3.65619e-14
ENSG00000163545	NUAK2	1.07499	5.40178e-20	4.51824e-19
ENSG00000120049	KCNIP2	1.07334	0.00375904	0.00902786
ENSG00000165757	KIAA1462	1.07169	0.0145232	0.031325
ENSG00000149548	CCDC15	1.07156	6.9373e-07	2.54e-06
ENSG00000183876	ARSI	1.07131	6.06191e-08	2.43999e-07
ENSG00000079931	MOXD1	1.07063	0.018035	0.0382375
ENSG00000123444	KBTBD4	1.07017	2.32908e-50	7.08526e-49
ENSG00000153930	ANKFN1	1.06929	1.93135e-06	6.7702e-06
ENSG00000233902	XXbac-BPG181B23.6	1.06895	0.00036116	0.000997152
ENSG00000143622	RIT1	1.06892	3.25943e-45	8.0331e-44
ENSG00000173727	CMB9-22P13.1	1.06885	2.47543e-10	1.1915e-09
ENSG00000257150	PGAM1P5	1.06884	0.0133138	0.0289433
ENSG00000131746	TNS4	1.06776	1.646e-217	1.21376e-214
ENSG00000131069	ACSS2	1.06646	6.73341e-26	7.59672e-25
ENSG00000137496	IL18BP	1.06643	4.23789e-14	2.5767e-13
ENSG00000197245	FAM110D	1.06616	0.0168747	0.0359594
ENSG00000109846	CRYAB	1.06605	1.90627e-37	3.45207e-36
ENSG00000196663	TECPR2	1.066	1.09708e-34	1.76789e-33
ENSG00000131848	ZSCAN5A	1.06448	8.87587e-12	4.73046e-11
ENSG00000185291	IL3RA	1.06402	0.00885469	0.0198923
ENSG00000069399	BCL3	1.06324	8.63042e-46	2.17649e-44
ENSG00000130783	CCDC62	1.06234	0.00731125	0.0166769
ENSG00000213347	MXD3	1.06229	8.95499e-16	6.01184e-15
ENSG00000204514	ZNF814	1.06225	9.00019e-10	4.16462e-09
ENSG00000164125	FAM198B	1.06072	0.011298	0.0249107
ENSG00000134574	DDB2	1.0603	2.88511e-81	2.12748e-79
ENSG00000110921	MVK	1.05918	1.21158e-19	9.93133e-19
ENSG00000126603	GLIS2	1.05852	4.91344e-55	1.71552e-53
ENSG00000104321	TRPA1	1.05806	0.000765615	0.00203285
ENSG00000257390	RP11-762I7.5	1.05676	0.00380312	0.00912422
ENSG00000132793	LPIN3	1.05638	2.9262e-29	3.82044e-28
ENSG00000124209	RAB22A	1.05313	1.09554e-70	5.99294e-69
ENSG00000121289	CEP89	1.0531	3.08754e-54	1.05405e-52
ENSG00000070540	WIPI1	1.05193	5.12611e-11	2.59544e-10
ENSG00000220378	KRT8P42	1.05088	0.00742977	0.0169313
ENSG00000243970	PPIEL	1.04865	0.0022144	0.0055091
ENSG00000170653	ATF7	1.04703	8.4606e-98	9.01567e-96
ENSG00000119917	IFIT3	1.04665	2.492e-24	2.60578e-23
ENSG00000197444	OGDHL	1.04556	0.0178729	0.0379068
ENSG00000145536	ADAMTS16	1.04479	1.74263e-19	1.42085e-18
ENSG00000104081	BMF	1.04467	9.43797e-33	1.40654e-31
ENSG00000267740	AC024592.12	1.04455	0.00519345	0.01217
ENSG00000140451	PIF1	1.04417	5.71073e-34	9.00576e-33
ENSG00000064989	CALCRL	1.04407	0.0129506	0.0282137
ENSG00000139194	RBP5	1.04278	6.36665e-05	0.000191031
ENSG00000104880	ARHGEF18	1.0414	1.58163e-48	4.49959e-47
ENSG00000023839	ABCC2	1.04037	0.000386656	0.00106324
ENSG00000261371	PECAM1	1.03987	0.00171429	0.00433691
ENSG00000166225	FRS2	1.03863	1.79242e-47	4.83089e-46
ENSG00000159314	ARHGAP27	1.03757	3.98593e-15	2.57646e-14
ENSG00000073331	ALPK1	1.03751	2.00729e-10	9.73799e-10
ENSG00000197279	ZNF165	1.03668	5.17016e-05	0.000156724
ENSG00000257704	INAFM1	1.03582	7.54408e-06	2.49328e-05
ENSG00000204256	BRD2	1.03509	5.12408e-226	4.49821e-223
ENSG00000245680	ZNF585B	1.03466	1.44553e-16	1.01286e-15
ENSG00000188897	CTD-3088G3.8	1.03204	0.0112401	0.0247978
ENSG00000056097	ZFR	1.03119	4.41632e-215	3.13134e-212
ENSG00000184154	LRTOMT	1.03024	3.05133e-14	1.87504e-13
ENSG00000138375	SMARCAL1	1.02943	1.96445e-38	3.68785e-37
ENSG00000187091	PLCD1	1.02917	2.61416e-07	9.92831e-07
ENSG00000172602	RND1	1.02803	0.00802489	0.0181743
ENSG00000184867	ARMCX2	1.02727	2.34314e-72	1.3541e-70
ENSG00000108669	CYTH1	1.02552	1.29152e-140	3.17455e-138
ENSG00000166922	SCG5	1.02532	1.72119e-07	6.66601e-07
ENSG00000171100	MTM1	1.02482	2.44385e-15	1.60101e-14
ENSG00000185909	KLHDC8B	1.02441	5.96262e-21	5.25434e-20
ENSG00000145879	SPINK7	1.02439	0.0172687	0.03671
ENSG00000163362	C1orf106	1.02387	2.46785e-10	1.18848e-09
ENSG00000135373	EHF	1.0235	0.0121526	0.0266294
ENSG00000198742	SMURF1	1.02176	2.09382e-70	1.13195e-68
ENSG00000172057	ORMDL3	1.02148	3.67152e-35	5.98447e-34
ENSG00000213462	ERV3-1	1.01991	0.000358364	0.000990174
ENSG00000108840	HDAC5	1.01981	2.18235e-32	3.21338e-31
ENSG00000138764	CCNG2	1.0192	1.15552e-15	7.68745e-15
ENSG00000143409	FAM63A	1.01857	8.64809e-13	4.89793e-12
ENSG00000148339	SLC25A25	1.01716	3.02132e-69	1.58233e-67
ENSG00000103647	CORO2B	1.01664	0.00214857	0.00535182
ENSG00000185739	SRL	1.01314	0.0161957	0.0345885
ENSG00000174564	IL20RB	1.01251	1.11813e-18	8.77511e-18
ENSG00000162227	TAF6L	1.01135	2.39855e-24	2.5095e-23
ENSG00000110844	PRPF40B	1.0106	6.99294e-12	3.75298e-11
ENSG00000144218	AFF3	1.00975	0.000141399	0.000409212
ENSG00000121236	TRIM6	1.00771	1.27489e-10	6.27405e-10
ENSG00000149182	ARFGAP2	1.00696	1.32755e-133	2.78106e-131
ENSG00000165698	SPACA9	1.00637	1.48434e-05	4.76556e-05
ENSG00000164406	LEAP2	1.00584	0.000603912	0.00162031
ENSG00000166783	KIAA0430	1.00538	1.02254e-61	4.32351e-60
ENSG00000047936	ROS1	1.00524	8.06816e-14	4.82911e-13
ENSG00000282246	RP11-295P9.13	1.00491	0.000210844	0.000597895
ENSG00000139155	SLCO1C1	1.00431	3.54897e-05	0.000109553
ENSG00000156973	PDE6D	1.00334	6.55069e-14	3.94132e-13
ENSG00000187556	NANOS3	1.00323	0.0142016	0.030678
ENSG00000123411	IKZF4	1.00188	3.68368e-12	2.01689e-11
ENSG00000126583	PRKCG	1.00078	0.0164577	0.0351073
ENSG00000181722	ZBTB20	1.00052	7.77553e-20	6.45393e-19
ENSG00000198520	C1orf228	1.00024	0.0167882	0.0357875
ENSG00000158480	SPATA2	0.999945	1.47406e-20	1.26805e-19
ENSG00000197410	DCHS2	0.999461	0.00942952	0.0210707
ENSG00000143341	HMCN1	0.998423	0.000113311	0.000332257
ENSG00000118898	PPL	0.998027	1.33735e-79	9.59305e-78
ENSG00000274583	FAM74A4	0.997414	0.019236	0.0405924
ENSG00000171951	SCG2	0.997284	2.61047e-06	9.02552e-06
ENSG00000187800	PEAR1	0.996453	1.96164e-13	1.14766e-12
ENSG00000177692	DNAJC28	0.996078	0.0153799	0.0329996
ENSG00000259823	LYPD8	0.996018	0.0151601	0.0325691
ENSG00000053438	NNAT	0.995481	0.00399282	0.00954704
ENSG00000118298	CA14	0.995239	0.0100043	0.0222633
ENSG00000167565	SERTAD3	0.994943	1.10406e-14	6.96314e-14
ENSG00000162300	ZFPL1	0.994798	4.06382e-24	4.20643e-23
ENSG00000159200	RCAN1	0.994114	1.64876e-53	5.53642e-52
ENSG00000204396	VWA7	0.993976	9.4204e-09	4.0472e-08
ENSG00000160766	GBAP1	0.993658	9.93134e-16	6.6407e-15
ENSG00000274641	HIST1H2BO	0.993117	0.0113595	0.0250314
ENSG00000164309	CMYA5	0.993053	9.21701e-05	0.000272913
ENSG00000064547	LPAR2	0.992464	1.75523e-05	5.59626e-05
ENSG00000196196	HRCT1	0.992125	4.14329e-18	3.13811e-17
ENSG00000164318	EGFLAM	0.990102	3.72849e-09	1.64595e-08
ENSG00000011021	CLCN6	0.988581	3.55977e-30	4.79359e-29
ENSG00000196220	SRGAP3	0.988016	0.000377936	0.00104035
ENSG00000096070	BRPF3	0.986928	6.47475e-53	2.12388e-51
ENSG00000165923	AGBL2	0.986147	0.0107649	0.0238208
ENSG00000198774	RASSF9	0.984855	3.12468e-07	1.17798e-06
ENSG00000163617	CCDC191	0.979901	0.0080624	0.0182503
ENSG00000185686	PRAME	0.979811	4.49488e-82	3.39603e-80
ENSG00000198551	ZNF627	0.979488	2.95322e-10	1.41372e-09
ENSG00000172183	ISG20	0.979127	0.000433907	0.00118593
ENSG00000166987	MBD6	0.97836	3.63065e-47	9.56157e-46
ENSG00000271741	RP11-244H3.4	0.977695	7.47928e-07	2.72923e-06
ENSG00000101197	BIRC7	0.976559	0.0204792	0.042965
ENSG00000239704	CDRT4	0.975706	0.0182824	0.0387087
ENSG00000106351	AGFG2	0.9753	5.80708e-27	6.87563e-26
ENSG00000008256	CYTH3	0.975272	7.75744e-82	5.80319e-80
ENSG00000197019	SERTAD1	0.975019	8.33736e-13	4.7292e-12
ENSG00000184619	KRBA2	0.974449	0.000373735	0.00102971
ENSG00000030110	BAK1	0.974342	1.90484e-47	5.11891e-46
ENSG00000257800	FNBP1P1	0.972462	0.00183057	0.00460767
ENSG00000283189	RP11-949J7.8	0.972158	2.05023e-05	6.48747e-05
ENSG00000134668	SPOCD1	0.971379	8.01721e-38	1.47208e-36
ENSG00000160229	ZNF66	0.970617	0.00459368	0.0108681
ENSG00000167232	ZNF91	0.970018	2.41304e-12	1.33546e-11
ENSG00000268357	VN1R81P	0.96956	0.00405239	0.00967693
ENSG00000070915	SLC12A3	0.968916	1.54784e-09	7.02471e-09
ENSG00000088826	SMOX	0.968639	1.46822e-05	4.71626e-05
ENSG00000109079	TNFAIP1	0.968348	9.61828e-100	1.07462e-97
ENSG00000044090	CUL7	0.968136	5.30253e-30	7.08863e-29
ENSG00000017427	IGF1	0.968103	3.00641e-09	1.33582e-08
ENSG00000105514	RAB3D	0.967863	7.87763e-19	6.24083e-18
ENSG00000174951	FUT1	0.967841	0.00170654	0.00431906
ENSG00000236104	ZBTB22	0.967713	3.52949e-13	2.0365e-12
ENSG00000173812	EIF1	0.966683	8.15454e-143	2.11731e-140
ENSG00000130150	MOSPD2	0.966514	6.27912e-31	8.7231e-30
ENSG00000162601	MYSM1	0.966484	8.20779e-23	7.86437e-22
ENSG00000143079	CTTNBP2NL	0.966297	1.42688e-57	5.32479e-56
ENSG00000241322	CDRT1	0.966045	6.76253e-09	2.93266e-08
ENSG00000167182	SP2	0.965872	4.58497e-38	8.50341e-37
ENSG00000158859	ADAMTS4	0.965523	0.000419162	0.00114811
ENSG00000083799	CYLD	0.964813	1.29147e-46	3.34385e-45
ENSG00000188786	MTF1	0.963997	1.06343e-46	2.76897e-45
ENSG00000116885	OSCP1	0.963776	9.44921e-07	3.42031e-06
ENSG00000163155	LYSMD1	0.963607	1.45943e-17	1.07662e-16
ENSG00000138621	PPCDC	0.963106	4.34942e-22	4.03328e-21
ENSG00000256294	ZNF225	0.961974	4.51056e-08	1.83721e-07
ENSG00000105483	CARD8	0.961733	5.37016e-16	3.65175e-15
ENSG00000166396	SERPINB7	0.960716	0.000797429	0.00211064
ENSG00000183023	SLC8A1	0.959818	0.0202577	0.0425391
ENSG00000143416	SELENBP1	0.959314	1.76285e-41	3.74402e-40
ENSG00000152439	ZNF773	0.958789	0.0138469	0.029975
ENSG00000132017	DCAF15	0.95861	1.75263e-28	2.21148e-27
ENSG00000110046	ATG2A	0.958506	4.36362e-31	6.10344e-30
ENSG00000182372	CLN8	0.958415	1.18714e-22	1.13159e-21
ENSG00000027075	PRKCH	0.958378	8.47078e-08	3.36187e-07
ENSG00000164520	RAET1E	0.958334	4.21273e-24	4.35567e-23
ENSG00000213983	AP1G2	0.958236	2.23219e-31	3.15329e-30
ENSG00000204569	PPP1R10	0.957981	8.88083e-76	5.74449e-74
ENSG00000142910	TINAGL1	0.957193	2.02104e-60	8.24287e-59
ENSG00000147883	CDKN2B	0.95381	6.23827e-131	1.18559e-128
ENSG00000165434	PGM2L1	0.952444	9.92733e-20	8.17375e-19
ENSG00000177873	ZNF619	0.951943	1.14692e-09	5.2635e-09
ENSG00000163877	SNIP1	0.95105	2.88345e-29	3.76728e-28
ENSG00000179943	FIZ1	0.950342	3.15321e-18	2.41001e-17
ENSG00000187186	RP11-195F19.5	0.950325	6.13368e-08	2.46672e-07
ENSG00000134690	CDCA8	0.94987	3.30747e-87	2.87609e-85
ENSG00000110628	SLC22A18	0.948765	3.96034e-05	0.000121742
ENSG00000168591	TMUB2	0.94859	9.90106e-38	1.80898e-36
ENSG00000149679	CABLES2	0.948448	2.17435e-07	8.32832e-07
ENSG00000104497	SNX16	0.948304	2.20341e-06	7.68151e-06
ENSG00000137413	TAF8	0.946122	1.46533e-25	1.62339e-24
ENSG00000117226	GBP3	0.945506	1.11351e-11	5.90044e-11
ENSG00000213413	PVRIG	0.945358	0.0105551	0.0233988
ENSG00000135114	OASL	0.94456	5.64839e-20	4.71808e-19
ENSG00000181450	ZNF678	0.943851	1.30464e-13	7.72105e-13
ENSG00000138356	AOX1	0.943764	1.02412e-40	2.09559e-39
ENSG00000226314	ZNF192P1	0.942979	0.0106991	0.023698
ENSG00000165084	C8orf34	0.942585	0.0176708	0.0375214
ENSG00000213809	KLRK1	0.942478	0.0103184	0.022907
ENSG00000242221	PSG2	0.941824	0.0130391	0.0283965
ENSG00000181004	BBS12	0.941793	1.90495e-07	7.3468e-07
ENSG00000146856	AGBL3	0.941682	0.00234847	0.00582614
ENSG00000085831	TTC39A	0.940574	0.00602071	0.0139367
ENSG00000172828	CES3	0.94022	0.000474526	0.00129006
ENSG00000198169	ZNF251	0.939835	1.01396e-15	6.77504e-15
ENSG00000218891	ZNF579	0.939803	3.10385e-11	1.59786e-10
ENSG00000002746	HECW1	0.935772	6.92321e-07	2.53635e-06
ENSG00000173801	JUP	0.93208	1.46929e-75	9.43775e-74
ENSG00000136235	GPNMB	0.930488	3.59641e-10	1.71096e-09
ENSG00000167595	PROSER3	0.929872	3.26905e-19	2.63857e-18
ENSG00000180340	FZD2	0.927933	6.24604e-15	3.99333e-14
ENSG00000204174	NPY4R	0.927825	3.89686e-05	0.000119831
ENSG00000163993	S100P	0.927808	1.30066e-05	4.2044e-05
ENSG00000117020	AKT3	0.927745	0.00539443	0.0126057
ENSG00000178184	PARD6G	0.927701	4.04586e-06	1.37232e-05
ENSG00000156650	KAT6B	0.927523	3.1007e-42	6.77268e-41
ENSG00000131095	GFAP	0.927318	0.0222168	0.0463415
ENSG00000003756	RBM5	0.926243	1.44193e-63	6.42075e-62
ENSG00000204386	NEU1	0.923699	7.74898e-39	1.48495e-37
ENSG00000170540	ARL6IP1	0.923034	3.48205e-140	8.33657e-138
ENSG00000204304	PBX2	0.922701	2.49167e-50	7.56737e-49
ENSG00000076067	RBMS2	0.920667	4.3446e-62	1.88011e-60
ENSG00000080031	PTPRH	0.920351	0.017505	0.0371907
ENSG00000153714	LURAP1L	0.919387	5.23834e-23	5.08257e-22
ENSG00000213085	CFAP45	0.918946	0.00107613	0.00279552
ENSG00000111252	SH2B3	0.918581	3.81696e-15	2.46983e-14
ENSG00000136531	SCN2A	0.918447	0.00995009	0.0221454
ENSG00000133466	C1QTNF6	0.918307	4.57075e-15	2.94313e-14
ENSG00000166925	TSC22D4	0.916957	3.62197e-28	4.51155e-27
ENSG00000172296	SPTLC3	0.916727	2.79137e-06	9.62929e-06
ENSG00000159166	LAD1	0.916266	0.0194742	0.0410481
ENSG00000168517	HEXIM2	0.916184	5.2561e-11	2.65906e-10
ENSG00000150722	PPP1R1C	0.915927	0.00431557	0.0102549
ENSG00000130479	MAP1S	0.914192	1.68836e-20	1.44834e-19
ENSG00000125864	BFSP1	0.913314	0.00855624	0.0192735
ENSG00000171346	KRT15	0.910801	0.000445351	0.0012154
ENSG00000182504	CEP97	0.91018	2.97809e-26	3.41001e-25
ENSG00000197128	ZNF772	0.909875	1.98381e-05	6.28485e-05
ENSG00000140199	SLC12A6	0.909541	9.21286e-31	1.26746e-29
ENSG00000130202	NECTIN2	0.909481	6.30512e-42	1.36106e-40
ENSG00000143365	RORC	0.908891	0.0063172	0.0145608
ENSG00000198026	ZNF335	0.908692	4.73341e-44	1.11586e-42
ENSG00000081237	PTPRC	0.908337	0.0129083	0.0281349
ENSG00000204406	MBD5	0.908223	2.87708e-23	2.83536e-22
ENSG00000105325	FZR1	0.907036	5.95353e-30	7.94163e-29
ENSG00000000457	SCYL3	0.906516	6.23278e-11	3.13253e-10
ENSG00000172977	KAT5	0.906338	6.66475e-44	1.56316e-42
ENSG00000142867	BCL10	0.906133	4.05823e-20	3.40992e-19
ENSG00000132256	TRIM5	0.905954	3.90019e-21	3.46339e-20
ENSG00000181513	ACBD4	0.905654	4.22223e-08	1.72358e-07
ENSG00000244731	C4A	0.905593	0.000461724	0.00125711
ENSG00000123815	COQ8B	0.904687	5.82229e-26	6.6011e-25
ENSG00000130589	HELZ2	0.903857	2.15531e-11	1.11956e-10
ENSG00000150471	ADGRL3	0.903462	0.0159929	0.034199
ENSG00000117758	STX12	0.902703	4.45381e-25	4.8383e-24
ENSG00000121621	KIF18A	0.90268	3.29334e-48	9.2409e-47
ENSG00000117016	RIMS3	0.902244	0.0154777	0.0331742
ENSG00000109066	TMEM104	0.901682	1.87223e-28	2.35916e-27
ENSG00000128016	ZFP36	0.900379	1.72005e-16	1.20065e-15
ENSG00000234338	RP11-797H7.1	0.900281	0.0224903	0.0468697
ENSG00000151065	DCP1B	0.899395	2.35322e-12	1.30314e-11
ENSG00000184313	MROH7	0.898796	0.0220788	0.0460746
ENSG00000132749	TESMIN	0.897904	2.00822e-06	7.02495e-06
ENSG00000168952	STXBP6	0.895932	0.00177644	0.00448305
ENSG00000077150	NFKB2	0.894752	1.08599e-46	2.82372e-45
ENSG00000163141	BNIPL	0.893451	0.0117214	0.0257672
ENSG00000119720	NRDE2	0.893271	1.55103e-26	1.80058e-25
ENSG00000103642	LACTB	0.892885	1.68955e-27	2.04376e-26
ENSG00000177169	ULK1	0.892185	1.21546e-27	1.48391e-26
ENSG00000175220	ARHGAP1	0.891248	1.42824e-75	9.20613e-74
ENSG00000007047	MARK4	0.890375	5.19266e-24	5.33594e-23
ENSG00000099812	MISP	0.889938	9.58888e-55	3.32276e-53
ENSG00000146826	C7orf43	0.889752	1.58539e-14	9.91071e-14
ENSG00000136155	SCEL	0.889581	0.0189933	0.0401125
ENSG00000133247	KMT5C	0.88934	2.5029e-09	1.1183e-08
ENSG00000154114	TBCEL	0.88898	9.26797e-14	5.52214e-13
ENSG00000128881	TTBK2	0.888881	8.81413e-30	1.16814e-28
ENSG00000261221	ZNF865	0.888874	3.41347e-14	2.09131e-13
ENSG00000103381	CPPED1	0.888848	6.62587e-21	5.80827e-20
ENSG00000159214	CCDC24	0.887798	7.56605e-05	0.000225441
ENSG00000145020	AMT	0.886093	0.0115564	0.0254198
ENSG00000132109	TRIM21	0.885873	5.90118e-16	3.99663e-15
ENSG00000135482	ZC3H10	0.885394	9.48987e-12	5.04454e-11
ENSG00000189042	ZNF567	0.884458	7.78737e-10	3.61977e-09
ENSG00000100228	RAB36	0.882531	0.00845021	0.0190533
ENSG00000183060	LYSMD4	0.882163	7.66578e-12	4.10333e-11
ENSG00000264127	SCML2P1	0.881478	0.0147582	0.031791
ENSG00000125741	OPA3	0.880088	2.77147e-43	6.29212e-42
ENSG00000136560	TANK	0.879649	6.45888e-22	5.93271e-21
ENSG00000119906	SLF2	0.87715	2.6574e-34	4.22684e-33
ENSG00000124508	BTN2A2	0.876506	1.18085e-14	7.42967e-14
ENSG00000001460	STPG1	0.876106	6.1497e-11	3.09331e-10
ENSG00000132010	ZNF20	0.874997	0.00634745	0.0146233
ENSG00000213654	GPSM3	0.87459	0.00787415	0.0178614
ENSG00000154654	NCAM2	0.87398	3.50468e-09	1.55049e-08
ENSG00000142459	EVI5L	0.873736	1.59198e-06	5.62765e-06
ENSG00000175137	SH3BP5L	0.873622	9.89376e-40	1.95909e-38
ENSG00000109743	BST1	0.873477	0.0064541	0.0148597
ENSG00000134955	SLC37A2	0.873345	0.0032805	0.00795947
ENSG00000150637	CD226	0.87333	0.00718882	0.0164119
ENSG00000187066	TMEM262	0.873186	0.00552522	0.0128852
ENSG00000143369	ECM1	0.873054	3.12555e-09	1.38575e-08
ENSG00000104881	PPP1R13L	0.872794	2.46437e-44	5.87718e-43
ENSG00000120137	PANK3	0.871205	4.99277e-57	1.84084e-55
ENSG00000129657	SEC14L1	0.870613	3.8463e-79	2.71672e-77
ENSG00000143373	ZNF687	0.870057	5.141e-30	6.88267e-29
ENSG00000198542	ITGBL1	0.869247	0.00139364	0.00357079
ENSG00000181896	ZNF101	0.866927	8.746e-15	5.55591e-14
ENSG00000187796	CARD9	0.866849	0.00360636	0.00868381
ENSG00000161800	RACGAP1	0.866094	7.1493e-111	9.98465e-109
ENSG00000125746	EML2	0.866059	7.77829e-21	6.78301e-20
ENSG00000146834	MEPCE	0.865154	6.65832e-51	2.05261e-49
ENSG00000183475	ASB7	0.864971	1.06001e-28	1.35328e-27
ENSG00000181523	SGSH	0.864964	3.87591e-30	5.20411e-29
ENSG00000166529	ZSCAN21	0.864577	2.15149e-14	1.33454e-13
ENSG00000134538	SLCO1B1	0.864341	0.0109081	0.0241059
ENSG00000126391	FRMD8	0.863224	8.75328e-31	1.20603e-29
ENSG00000223703	AC027612.4	0.863063	0.00744467	0.0169624
ENSG00000170537	TMC7	0.862659	8.8467e-11	4.39356e-10
ENSG00000180901	KCTD2	0.861794	2.57104e-33	3.93991e-32
ENSG00000197191	CYSRT1	0.861751	3.62361e-11	1.85714e-10
ENSG00000186364	NUDT17	0.859763	0.00184925	0.00465215
ENSG00000173221	GLRX	0.859567	8.55741e-22	7.79426e-21
ENSG00000120053	GOT1	0.858361	8.2642e-49	2.37306e-47
ENSG00000115282	TTC31	0.858182	3.23044e-23	3.1711e-22
ENSG00000189334	S100A14	0.858123	2.56851e-06	8.88876e-06
ENSG00000111859	NEDD9	0.857951	5.46234e-37	9.67322e-36
ENSG00000198074	AKR1B10	0.857762	0.0086022	0.0193652
ENSG00000125898	FAM110A	0.857398	1.89875e-05	6.02676e-05
ENSG00000204592	HLA-E	0.857204	2.5904e-43	5.89555e-42
ENSG00000278616	BEND3P3	0.856663	4.36501e-05	0.000133714
ENSG00000065325	GLP2R	0.856186	5.859e-70	3.1217e-68
ENSG00000147041	SYTL5	0.855888	4.16733e-08	1.70154e-07
ENSG00000181045	SLC26A11	0.855857	4.03154e-14	2.45366e-13
ENSG00000128284	APOL3	0.855617	0.0034034	0.00822842
ENSG00000101665	SMAD7	0.85524	2.04776e-38	3.83253e-37
ENSG00000198919	DZIP3	0.853496	1.48482e-09	6.74536e-09
ENSG00000163517	HDAC11	0.852764	0.000233388	0.00065848
ENSG00000105227	PRX	0.852193	0.00350109	0.0084513
ENSG00000182185	RAD51B	0.851698	4.74196e-05	0.000144445
ENSG00000151474	FRMD4A	0.851297	0.000201061	0.000572178
ENSG00000132906	CASP9	0.849554	9.04106e-19	7.13188e-18
ENSG00000119397	CNTRL	0.849191	1.89573e-30	2.57348e-29
ENSG00000008323	PLEKHG6	0.84835	0.016604	0.0354071
ENSG00000180667	YOD1	0.846854	5.34864e-50	1.6059e-48
ENSG00000129472	RAB2B	0.844886	2.26515e-17	1.65575e-16
ENSG00000167470	MIDN	0.844557	1.27477e-26	1.48268e-25
ENSG00000155304	HSPA13	0.843247	2.72884e-40	5.49194e-39
ENSG00000166128	RAB8B	0.843142	8.45964e-20	6.99343e-19
ENSG00000204524	ZNF805	0.843071	1.26432e-05	4.09214e-05
ENSG00000146232	NFKBIE	0.842938	1.65262e-07	6.41121e-07
ENSG00000274512	TBC1D3L	0.842662	2.60913e-07	9.91124e-07
ENSG00000149636	DSN1	0.842555	8.44476e-44	1.96813e-42
ENSG00000266074	BAHCC1	0.841672	0.000141426	0.000409227
ENSG00000238072	RP11-305M3.2	0.841645	0.018413	0.0389717
ENSG00000204498	NFKBIL1	0.84164	7.44368e-19	5.90975e-18
ENSG00000184381	PLA2G6	0.84145	0.000591963	0.00159056
ENSG00000110395	CBL	0.841287	1.69981e-48	4.82091e-47
ENSG00000172878	METAP1D	0.840472	9.30492e-15	5.89674e-14
ENSG00000244176	RP11-810P12.1	0.839219	0.0241102	0.0499435
ENSG00000137343	ATAT1	0.838831	6.8797e-11	3.44078e-10
ENSG00000124374	PAIP2B	0.837548	0.00251317	0.00620301
ENSG00000169871	TRIM56	0.837504	8.94244e-45	2.17485e-43
ENSG00000213865	C8orf44	0.836778	0.0019522	0.00489044
ENSG00000141527	CARD14	0.836634	0.000143304	0.000414401
ENSG00000269533	AC003002.6	0.836388	0.0194578	0.0410186
ENSG00000145715	RASA1	0.836278	9.36996e-39	1.7863e-37
ENSG00000173456	RNF26	0.836267	5.23513e-37	9.28871e-36
ENSG00000005469	CROT	0.835941	1.2986e-11	6.85756e-11
ENSG00000156687	UNC5D	0.835596	2.69468e-05	8.43402e-05
ENSG00000163328	GPR155	0.835564	1.58884e-08	6.71639e-08
ENSG00000103145	HCFC1R1	0.835392	4.69028e-32	6.78692e-31
ENSG00000127452	FBXL12	0.835341	2.28552e-13	1.33292e-12
ENSG00000151458	ANKRD50	0.834674	4.87666e-47	1.27701e-45
ENSG00000066135	KDM4A	0.834264	4.45897e-66	2.13509e-64
ENSG00000225932	CTAGE4	0.833373	0.00114524	0.00296232
ENSG00000115363	EVA1A	0.832884	2.50781e-10	1.20583e-09
ENSG00000101306	MYLK2	0.832346	0.00141377	0.00362083
ENSG00000090924	PLEKHG2	0.832138	4.27633e-32	6.20741e-31
ENSG00000133710	SPINK5	0.831789	2.31248e-06	8.04351e-06
ENSG00000256338	RPL41P2	0.83172	0.0167429	0.0356951
ENSG00000144589	STK11IP	0.830599	5.9617e-23	5.75714e-22
ENSG00000129566	TEP1	0.830398	4.83825e-22	4.4686e-21
ENSG00000108176	DNAJC12	0.830278	2.75446e-08	1.14134e-07
ENSG00000188493	C19orf54	0.830221	4.16237e-14	2.53162e-13
ENSG00000134222	PSRC1	0.830131	1.09358e-30	1.49779e-29
ENSG00000112511	PHF1	0.829511	2.77442e-22	2.59495e-21
ENSG00000105321	CCDC9	0.829391	1.2562e-23	1.26339e-22
ENSG00000230358	SPDYE21P	0.829374	0.0187316	0.0395869
ENSG00000167065	DUSP18	0.828837	0.00092551	0.00242838
ENSG00000151148	UBE3B	0.828798	7.10324e-44	1.66389e-42
ENSG00000172992	DCAKD	0.82799	5.30167e-13	3.03529e-12
ENSG00000176024	ZNF613	0.826649	8.24128e-07	3.00016e-06
ENSG00000100106	TRIOBP	0.826202	4.66076e-37	8.29354e-36
ENSG00000175003	SLC22A1	0.825975	0.0178535	0.0378745
ENSG00000116668	SWT1	0.825184	0.000339657	0.000941306
ENSG00000139182	CLSTN3	0.824189	3.61407e-19	2.91195e-18
ENSG00000100867	DHRS2	0.823979	0.0161438	0.0344857
ENSG00000123240	OPTN	0.823979	7.21448e-33	1.08394e-31
ENSG00000124523	SIRT5	0.82389	1.94706e-06	6.82265e-06
ENSG00000138798	EGF	0.823724	0.00920467	0.0205957
ENSG00000166135	HIF1AN	0.823317	8.13086e-44	1.89737e-42
ENSG00000173535	TNFRSF10C	0.82306	0.0182164	0.0385866
ENSG00000204923	FBXO48	0.822796	0.00121986	0.0031465
ENSG00000106804	C5	0.82261	0.0156726	0.0335686
ENSG00000183386	FHL3	0.821807	8.73829e-38	1.6013e-36
ENSG00000178401	DNAJC22	0.821155	0.00561221	0.0130748
ENSG00000188215	DCUN1D3	0.821089	6.59122e-14	3.96441e-13
ENSG00000118473	SGIP1	0.820584	0.00894681	0.0200772
ENSG00000185442	FAM174B	0.820565	0.0113707	0.025053
ENSG00000154263	ABCA10	0.820215	0.00805308	0.0182314
ENSG00000184384	MAML2	0.819341	2.39583e-24	2.50807e-23
ENSG00000099330	OCEL1	0.819083	6.46556e-06	2.14839e-05
ENSG00000137573	SULF1	0.818924	7.91687e-06	2.61087e-05
ENSG00000249947	XBP1P1	0.818828	0.0225093	0.0469039
ENSG00000100360	IFT27	0.818391	0.000309596	0.000862275
ENSG00000129028	THAP10	0.818047	3.7716e-07	1.41291e-06
ENSG00000196954	CASP4	0.816621	4.33048e-14	2.63126e-13
ENSG00000106683	LIMK1	0.816102	2.52552e-47	6.69898e-46
ENSG00000141219	C17orf80	0.816057	1.62119e-30	2.20566e-29
ENSG00000166532	RIMKLB	0.815913	3.96921e-40	7.94489e-39
ENSG00000105245	NUMBL	0.815499	8.23976e-38	1.51144e-36
ENSG00000266714	MYO15B	0.814	4.86712e-08	1.97416e-07
ENSG00000011454	RABGAP1	0.813645	3.67831e-60	1.48705e-58
ENSG00000013364	MVP	0.81293	1.4019e-51	4.41023e-50
ENSG00000112984	KIF20A	0.812867	3.14744e-125	5.57914e-123
ENSG00000160679	CHTOP	0.812742	2.03072e-69	1.07267e-67
ENSG00000181852	RNF41	0.812336	1.92973e-38	3.63006e-37
ENSG00000158769	F11R	0.812146	1.78419e-08	7.50435e-08
ENSG00000141084	RANBP10	0.811896	4.14305e-33	6.28618e-32
ENSG00000100211	CBY1	0.811122	7.16378e-11	3.57704e-10
ENSG00000147437	GNRH1	0.810621	0.00331006	0.00802063
ENSG00000172650	AGAP5	0.809923	0.000211837	0.000600249
ENSG00000162869	PPP1R21	0.808913	5.97906e-12	3.23142e-11
ENSG00000106665	CLIP2	0.807694	5.5522e-09	2.42145e-08
ENSG00000117266	CDK18	0.805639	3.15102e-10	1.50568e-09
ENSG00000099364	FBXL19	0.805571	6.15123e-25	6.63534e-24
ENSG00000138867	GUCD1	0.805253	3.79813e-53	1.25481e-51
ENSG00000130066	SAT1	0.804558	1.4973e-21	1.35175e-20
ENSG00000149489	ROM1	0.804182	3.32069e-06	1.13533e-05
ENSG00000041515	MYO16	0.80367	0.000562447	0.00151545
ENSG00000136378	ADAMTS7	0.802938	0.00134166	0.00344575
ENSG00000251664	PCDHA12	0.801785	0.00338527	0.0081878
ENSG00000067191	CACNB1	0.801669	3.18486e-11	1.63819e-10
ENSG00000182585	EPGN	0.800727	2.28244e-06	7.94652e-06
ENSG00000128422	KRT17	0.800445	1.98452e-113	2.92677e-111
ENSG00000185591	SP1	0.800357	1.81889e-77	1.22825e-75
ENSG00000183963	SMTN	0.799799	9.36708e-29	1.19918e-27
ENSG00000114670	NEK11	0.799464	0.00897829	0.0201381
ENSG00000067365	METTL22	0.79944	5.85375e-14	3.53237e-13
ENSG00000167920	TMEM99	0.798912	4.66608e-15	3.00137e-14
ENSG00000196391	ZNF774	0.798854	3.66693e-09	1.61994e-08
ENSG00000039068	CDH1	0.798617	0.0010762	0.00279552
ENSG00000100968	NFATC4	0.798491	4.91581e-23	4.77214e-22
ENSG00000143643	TTC13	0.798405	1.64508e-24	1.73271e-23
ENSG00000130038	CRACR2A	0.797816	0.0232965	0.0484021
ENSG00000091831	ESR1	0.796348	0.0230068	0.0478324
ENSG00000183287	CCBE1	0.795989	0.00717776	0.0163886
ENSG00000184584	TMEM173	0.795526	6.7574e-24	6.88247e-23
ENSG00000184661	CDCA2	0.795246	1.51471e-44	3.63588e-43
ENSG00000242028	HYPK	0.794287	1.2708e-05	4.11148e-05
ENSG00000143457	GOLPH3L	0.793838	6.05057e-22	5.56876e-21
ENSG00000274847	AC145212.1	0.793471	0.00198703	0.00497236
ENSG00000113742	CPEB4	0.793097	1.99303e-38	3.73769e-37
ENSG00000156675	RAB11FIP1	0.792559	5.24886e-44	1.23265e-42
ENSG00000100330	MTMR3	0.791097	2.32015e-29	3.03778e-28
ENSG00000170631	ZNF16	0.790093	7.93477e-11	3.94704e-10
ENSG00000143390	RFX5	0.78991	4.40552e-69	2.30073e-67
ENSG00000182318	ZSCAN22	0.78988	3.50436e-10	1.66976e-09
ENSG00000197959	DNM3	0.78979	1.19347e-08	5.09415e-08
ENSG00000115525	ST3GAL5	0.788756	0.000130764	0.000380168
ENSG00000129194	SOX15	0.788517	0.0124492	0.0272145
ENSG00000197122	SRC	0.788387	1.61621e-13	9.50696e-13
ENSG00000104946	TBC1D17	0.787995	4.15893e-15	2.6817e-14
ENSG00000149596	JPH2	0.787335	8.25585e-31	1.1392e-29
ENSG00000173875	ZNF791	0.786924	1.25594e-20	1.08294e-19
ENSG00000116701	NCF2	0.786145	1.29482e-15	8.58322e-15
ENSG00000183530	PRR14L	0.78579	3.83418e-40	7.68294e-39
ENSG00000283050	GTF2IP12	0.785758	2.98569e-06	1.0265e-05
ENSG00000105559	PLEKHA4	0.784619	0.000940382	0.00246529
ENSG00000110619	CARS	0.784478	1.17264e-47	3.19316e-46
ENSG00000058673	ZC3H11A	0.783575	1.72374e-81	1.27619e-79
ENSG00000101928	MOSPD1	0.782846	2.99568e-20	2.53793e-19
ENSG00000137878	GCOM1	0.781002	0.000238242	0.000671249
ENSG00000073464	CLCN4	0.780621	4.12593e-17	2.96768e-16
ENSG00000102316	MAGED2	0.779841	4.86985e-63	2.15807e-61
ENSG00000196878	LAMB3	0.779455	1.2846e-46	3.33074e-45
ENSG00000181027	FKRP	0.779066	2.7798e-14	1.71218e-13
ENSG00000143398	PIP5K1A	0.778598	7.3713e-105	8.82403e-103
ENSG00000186704	DTX2P1	0.777896	0.0011993	0.00309564
ENSG00000155111	CDK19	0.777045	7.27517e-16	4.89839e-15
ENSG00000177096	FAM109B	0.776145	9.2359e-20	7.62242e-19
ENSG00000196639	HRH1	0.775708	1.94347e-25	2.14281e-24
ENSG00000197712	FAM114A1	0.774998	1.48508e-31	2.11735e-30
ENSG00000197892	KIF13B	0.77314	5.13212e-07	1.90402e-06
ENSG00000205277	MUC12	0.772322	0.00439654	0.0104365
ENSG00000166887	VPS39	0.771653	6.22657e-52	1.97228e-50
ENSG00000106948	AKNA	0.771234	2.31908e-07	8.84774e-07
ENSG00000230409	TCEA1P2	0.77096	1.69501e-05	5.41269e-05
ENSG00000169136	ATF5	0.770574	1.14088e-18	8.94605e-18
ENSG00000197948	FCHSD1	0.770408	3.45934e-12	1.89857e-11
ENSG00000259529	RP11-468E2.4	0.769808	0.000297473	0.000829514
ENSG00000148082	SHC3	0.769605	0.00269383	0.00662055
ENSG00000165046	LETM2	0.76945	3.65917e-07	1.37163e-06
ENSG00000171475	WIPF2	0.769321	4.7575e-43	1.06697e-41
ENSG00000131747	TOP2A	0.768349	9.95898e-152	3.0599e-149
ENSG00000138778	CENPE	0.767925	1.82828e-70	9.91306e-69
ENSG00000124459	ZNF45	0.767889	2.07413e-16	1.43855e-15
ENSG00000105443	CYTH2	0.766751	7.76675e-27	9.13721e-26
ENSG00000179335	CLK3	0.766745	2.03855e-38	3.81918e-37
ENSG00000136286	MYO1G	0.765831	5.01632e-06	1.68628e-05
ENSG00000149115	TNKS1BP1	0.765351	6.74831e-62	2.89314e-60
ENSG00000175287	PHYHD1	0.765286	4.03467e-05	0.000123862
ENSG00000105497	ZNF175	0.765018	1.20461e-09	5.51221e-09
ENSG00000175920	DOK7	0.764562	2.72701e-05	8.52941e-05
ENSG00000188112	C6orf132	0.764344	1.49529e-18	1.16458e-17
ENSG00000112763	BTN2A1	0.76417	4.9837e-27	5.91594e-26
ENSG00000113263	ITK	0.763727	0.0110225	0.024344
ENSG00000129295	LRRC6	0.763477	0.0234039	0.0485978
ENSG00000174482	LINGO2	0.76311	0.00447613	0.0106091
ENSG00000102312	PORCN	0.761962	1.12234e-13	6.66783e-13
ENSG00000224051	CPTP	0.760936	4.89359e-12	2.65646e-11
ENSG00000167785	ZNF558	0.760824	2.13159e-12	1.18254e-11
ENSG00000186847	KRT14	0.760164	1.61746e-13	9.51127e-13
ENSG00000181929	PRKAG1	0.759857	7.54337e-41	1.56451e-39
ENSG00000085644	ZNF213	0.75969	9.7934e-10	4.51579e-09
ENSG00000196458	ZNF605	0.759684	2.17971e-07	8.3471e-07
ENSG00000168612	ZSWIM1	0.759288	8.83838e-14	5.26788e-13
ENSG00000102003	SYP	0.759258	0.0159262	0.0340761
ENSG00000112343	TRIM38	0.759209	1.33331e-12	7.45966e-12
ENSG00000196705	ZNF431	0.75905	5.61555e-16	3.81439e-15
ENSG00000130270	ATP8B3	0.75903	6.78333e-07	2.48709e-06
ENSG00000173210	ABLIM3	0.75871	1.34271e-14	8.43084e-14
ENSG00000163026	WDCP	0.758437	1.2613e-20	1.08705e-19
ENSG00000135392	DNAJC14	0.758335	6.64737e-49	1.91475e-47
ENSG00000073910	FRY	0.758167	9.21904e-08	3.64315e-07
ENSG00000111335	OAS2	0.757213	0.0234759	0.0487364
ENSG00000235750	KIAA0040	0.75619	1.94944e-46	5.01225e-45
ENSG00000243547	HNRNPKP4	0.756179	0.0172075	0.0365967
ENSG00000107742	SPOCK2	0.756146	0.0118082	0.0259396
ENSG00000126803	HSPA2	0.756086	4.62399e-05	0.000141038
ENSG00000169118	CSNK1G1	0.756009	9.86406e-32	1.41513e-30
ENSG00000118197	DDX59	0.75583	8.57259e-17	6.05037e-16
ENSG00000137628	DDX60	0.755377	4.39976e-13	2.52756e-12
ENSG00000153832	FBXO36	0.754615	0.00302235	0.00737953
ENSG00000105953	OGDH	0.754493	3.72738e-99	4.1116e-97
ENSG00000184481	FOXO4	0.753252	2.62709e-10	1.26121e-09
ENSG00000198855	FICD	0.753208	0.000134647	0.000390963
ENSG00000118412	CASP8AP2	0.753109	3.26874e-31	4.59293e-30
ENSG00000104936	DMPK	0.751345	9.2741e-21	8.04934e-20
ENSG00000149798	CDC42EP2	0.750815	2.87766e-23	2.83536e-22
ENSG00000170473	PYM1	0.750697	7.88554e-18	5.88781e-17
ENSG00000123485	HJURP	0.749369	3.59472e-52	1.1485e-50
ENSG00000267022	AC084219.2	0.749363	0.0101301	0.0225161
ENSG00000142961	MOB3C	0.748689	3.00755e-08	1.24175e-07
ENSG00000147144	CCDC120	0.747547	3.79951e-10	1.80201e-09
ENSG00000136504	KAT7	0.747436	2.99814e-45	7.40894e-44
ENSG00000138131	LOXL4	0.747391	2.56495e-08	1.06521e-07
ENSG00000090432	MUL1	0.747266	3.56698e-30	4.7963e-29
ENSG00000204959	ARHGEF34P	0.747146	1.7777e-08	7.47877e-08
ENSG00000179546	HTR1D	0.746591	4.22614e-23	4.12653e-22
ENSG00000124356	STAMBP	0.745803	1.21335e-34	1.95355e-33
ENSG00000132359	RAP1GAP2	0.7442	9.21116e-56	3.28448e-54
ENSG00000161265	U2AF1L4	0.743707	4.08139e-08	1.66904e-07
ENSG00000159899	NPR2	0.743588	1.8121e-06	6.37035e-06
ENSG00000129219	PLD2	0.743332	1.73069e-21	1.55484e-20
ENSG00000161664	ASB16	0.743264	0.00595178	0.0137947
ENSG00000204231	RXRB	0.741386	2.4878e-32	3.64858e-31
ENSG00000062598	ELMO2	0.741026	8.22751e-25	8.80802e-24
ENSG00000181873	IBA57	0.739618	1.11647e-10	5.51062e-10
ENSG00000136869	TLR4	0.739603	8.58703e-30	1.13886e-28
ENSG00000125945	ZNF436	0.739356	2.47035e-14	1.52515e-13
ENSG00000196083	IL1RAP	0.738961	2.9901e-22	2.79243e-21
ENSG00000157800	SLC37A3	0.738716	8.72337e-19	6.89012e-18
ENSG00000261052	SULT1A3	0.738129	5.84399e-07	2.15425e-06
ENSG00000196588	MKL1	0.737044	2.54636e-49	7.42755e-48
ENSG00000080986	NDC80	0.736489	1.42706e-33	2.21074e-32
ENSG00000173267	SNCG	0.736454	4.12016e-19	3.31103e-18
ENSG00000184194	GPR173	0.736282	4.41008e-05	0.00013496
ENSG00000135956	TMEM127	0.735688	7.96745e-34	1.2458e-32
ENSG00000143363	PRUNE1	0.735614	6.84971e-19	5.45226e-18
ENSG00000241878	PISD	0.734486	1.39926e-24	1.48079e-23
ENSG00000103196	CRISPLD2	0.733214	7.54073e-07	2.75056e-06
ENSG00000179820	MYADM	0.733088	1.20974e-55	4.28875e-54
ENSG00000123374	CDK2	0.732092	1.6649e-66	8.07696e-65
ENSG00000079308	TNS1	0.73202	8.9315e-18	6.65799e-17
ENSG00000134253	TRIM45	0.731856	4.49383e-09	1.97388e-08
ENSG00000204209	DAXX	0.731667	1.36241e-48	3.89395e-47
ENSG00000100109	TFIP11	0.729868	1.40948e-30	1.92472e-29
ENSG00000100417	PMM1	0.729119	2.68234e-18	2.05951e-17
ENSG00000135736	CCDC102A	0.727589	8.71033e-06	2.86247e-05
ENSG00000168438	CDC40	0.727548	3.80352e-24	3.94142e-23
ENSG00000094631	HDAC6	0.727505	2.26373e-31	3.19295e-30
ENSG00000103042	SLC38A7	0.726699	1.4557e-23	1.46006e-22
ENSG00000149930	TAOK2	0.726607	7.23058e-43	1.60791e-41
ENSG00000186280	KDM4D	0.726528	0.0108539	0.0240063
ENSG00000165995	CACNB2	0.72588	0.0175118	0.037201
ENSG00000108604	SMARCD2	0.725857	6.31596e-29	8.14798e-28
ENSG00000144230	GPR17	0.725536	0.013772	0.0298327
ENSG00000147421	HMBOX1	0.725008	7.16087e-10	3.33445e-09
ENSG00000253846	PCDHGA10	0.724885	0.0156178	0.0334613
ENSG00000254995	STX16-NPEPL1	0.724702	0.0239992	0.0497387
ENSG00000116138	DNAJC16	0.724447	6.53397e-23	6.29001e-22
ENSG00000111665	CDCA3	0.723362	7.32821e-37	1.29154e-35
ENSG00000178826	TMEM139	0.722887	0.000794412	0.00210326
ENSG00000123810	B9D2	0.722769	0.000163264	0.000468958
ENSG00000079432	CIC	0.722122	1.95809e-31	2.77033e-30
ENSG00000066117	SMARCD1	0.722063	7.2886e-74	4.40542e-72
ENSG00000007384	RHBDF1	0.721568	2.28819e-08	9.53498e-08
ENSG00000134830	C5AR2	0.72138	8.63531e-05	0.000256059
ENSG00000148356	LRSAM1	0.720752	8.03313e-17	5.67615e-16
ENSG00000166224	SGPL1	0.7207	4.61951e-36	7.87067e-35
ENSG00000186918	ZNF395	0.720458	1.52071e-05	4.87468e-05
ENSG00000160352	ZNF714	0.720412	2.29648e-18	1.77137e-17
ENSG00000160404	TOR2A	0.720143	3.25658e-07	1.22621e-06
ENSG00000204228	HSD17B8	0.719988	1.02916e-06	3.71137e-06
ENSG00000094880	CDC23	0.719961	3.76368e-41	7.88448e-40
ENSG00000112033	PPARD	0.719618	3.51251e-16	2.41346e-15
ENSG00000115163	CENPA	0.719575	4.96856e-18	3.74317e-17
ENSG00000090989	EXOC1	0.719563	3.0408e-23	2.98971e-22
ENSG00000179933	C14orf119	0.719549	4.91727e-19	3.93959e-18
ENSG00000137221	TJAP1	0.719329	1.35703e-23	1.36258e-22
ENSG00000196696	PDXDC2P	0.719107	0.000388579	0.0010679
ENSG00000231087	FDPSP7	0.719007	0.0187142	0.0395547
ENSG00000179750	APOBEC3B	0.718869	1.2587e-06	4.50303e-06
ENSG00000054118	THRAP3	0.716335	9.46386e-89	8.51055e-87
ENSG00000126838	PZP	0.716266	5.98784e-05	0.000180266
ENSG00000113734	BNIP1	0.716184	3.63745e-10	1.72915e-09
ENSG00000104643	MTMR9	0.71552	1.66751e-19	1.3602e-18
ENSG00000138780	GSTCD	0.715149	2.21387e-21	1.98024e-20
ENSG00000126787	DLGAP5	0.715032	3.5701e-49	1.03973e-47
ENSG00000152936	LMNTD1	0.714026	0.0207414	0.0434755
ENSG00000114473	IQCG	0.713342	0.000952924	0.00249498
ENSG00000160813	PPP1R35	0.713129	1.38802e-10	6.81261e-10
ENSG00000167107	ACSF2	0.712802	0.00461129	0.010907
ENSG00000069020	MAST4	0.712742	2.84224e-08	1.1756e-07
ENSG00000163346	PBXIP1	0.712156	6.08823e-14	3.66786e-13
ENSG00000013588	GPRC5A	0.711984	4.99223e-75	3.13033e-73
ENSG00000127081	ZNF484	0.710123	1.56711e-05	5.01645e-05
ENSG00000164117	FBXO8	0.709977	1.04431e-10	5.15998e-10
ENSG00000125740	FOSB	0.709423	6.32818e-14	3.80993e-13
ENSG00000088038	CNOT3	0.708937	1.4386e-40	2.92399e-39
ENSG00000138092	CENPO	0.708541	3.99726e-37	7.12665e-36
ENSG00000143228	NUF2	0.707701	1.54984e-28	1.96367e-27
ENSG00000143303	RRNAD1	0.707594	1.7101e-08	7.21577e-08
ENSG00000167767	KRT80	0.70738	6.5128e-86	5.43274e-84
ENSG00000117036	ETV3	0.707088	4.36312e-21	3.86517e-20
ENSG00000172765	TMCC1	0.70704	6.65223e-16	4.48879e-15
ENSG00000087152	ATXN7L3	0.705575	2.46831e-40	4.98393e-39
ENSG00000170037	CNTROB	0.705334	6.52612e-33	9.82114e-32
ENSG00000198626	RYR2	0.704889	0.0206202	0.0432364
ENSG00000004777	ARHGAP33	0.704665	4.63828e-07	1.72567e-06
ENSG00000120738	EGR1	0.704305	1.39388e-35	2.30459e-34
ENSG00000177409	SAMD9L	0.704252	5.7664e-05	0.000173898
ENSG00000103274	NUBP1	0.703523	6.92991e-19	5.51372e-18
ENSG00000100982	PCIF1	0.703305	1.36539e-21	1.23569e-20
ENSG00000132196	HSD17B7	0.70312	4.52403e-08	1.84148e-07
ENSG00000155085	AK9	0.703095	0.000522238	0.00141269
ENSG00000221838	AP4M1	0.702686	3.5228e-10	1.67768e-09
ENSG00000050405	LIMA1	0.702506	5.18415e-50	1.5616e-48
ENSG00000163832	ELP6	0.702358	1.62993e-27	1.97293e-26
ENSG00000075218	GTSE1	0.701721	1.46396e-43	3.38197e-42
ENSG00000241852	C8orf58	0.701537	7.41785e-09	3.20854e-08
ENSG00000165006	UBAP1	0.701039	8.16604e-63	3.60146e-61
ENSG00000204308	RNF5	0.700544	7.69859e-22	7.03288e-21
ENSG00000124688	MAD2L1BP	0.700304	9.8723e-16	6.60363e-15
ENSG00000213782	DDX47	0.698863	4.5143e-48	1.25522e-46
ENSG00000197142	ACSL5	0.698604	0.00239951	0.00594316
ENSG00000248672	LY75-CD302	0.698535	0.0135904	0.0294794
ENSG00000167842	MIS12	0.698505	1.61734e-28	2.04637e-27
ENSG00000135046	ANXA1	0.697655	6.65188e-83	5.21819e-81
ENSG00000056558	TRAF1	0.696493	0.00278495	0.00683266
ENSG00000174130	TLR6	0.696453	2.32469e-08	9.68102e-08
ENSG00000244122	UGT1A7	0.695896	0.0111374	0.0245831
ENSG00000171302	CANT1	0.695447	6.53451e-30	8.70402e-29
ENSG00000141068	KSR1	0.693526	1.07251e-20	9.26512e-20
ENSG00000133107	TRPC4	0.693469	6.49642e-06	2.15787e-05
ENSG00000251192	ZNF674	0.69158	3.79899e-05	0.000116977
ENSG00000137965	IFI44	0.691501	4.3059e-11	2.19401e-10
ENSG00000103111	MON1B	0.690936	1.00203e-25	1.11886e-24
ENSG00000146143	PRIM2	0.690742	3.70501e-20	3.12738e-19
ENSG00000158006	PAFAH2	0.690194	9.04329e-12	4.81829e-11
ENSG00000128944	KNSTRN	0.689147	2.89931e-53	9.64781e-52
ENSG00000104835	SARS2	0.688965	2.01388e-18	1.55795e-17
ENSG00000079257	LXN	0.688963	5.66523e-07	2.09296e-06
ENSG00000068079	IFI35	0.688923	8.47825e-07	3.08217e-06
ENSG00000188554	NBR1	0.688042	1.00722e-61	4.26853e-60
ENSG00000196205	EEF1A1P5	0.688027	1.45004e-06	5.14562e-06
ENSG00000183077	AFMID	0.687678	3.16926e-14	1.94492e-13
ENSG00000080815	PSEN1	0.684595	3.87196e-31	5.42398e-30
ENSG00000131037	EPS8L1	0.68452	0.00245291	0.00606645
ENSG00000239779	WBP1	0.683961	9.82513e-10	4.52929e-09
ENSG00000104884	ERCC2	0.683934	9.60875e-46	2.41003e-44
ENSG00000067836	ROGDI	0.683761	1.64357e-11	8.62978e-11
ENSG00000099968	BCL2L13	0.683692	1.50689e-38	2.84335e-37
ENSG00000006611	USH1C	0.683336	0.00127548	0.00328354
ENSG00000101224	CDC25B	0.683314	1.85954e-58	7.14179e-57
ENSG00000198223	CSF2RA	0.683205	1.84146e-06	6.46984e-06
ENSG00000169155	ZBTB43	0.682686	2.18934e-21	1.95925e-20
ENSG00000141052	MYOCD	0.682583	1.65959e-23	1.65645e-22
ENSG00000143553	SNAPIN	0.682394	9.05438e-20	7.47838e-19
ENSG00000167378	IRGQ	0.682242	4.95283e-14	3.00149e-13
ENSG00000172466	ZNF24	0.680439	9.16686e-39	1.74939e-37
ENSG00000256060	TRAPPC2B	0.680403	3.83908e-06	1.30578e-05
ENSG00000117148	ACTL8	0.680351	0.0066791	0.0153298
ENSG00000197714	ZNF460	0.680096	0.000318329	0.000885662
ENSG00000182378	PLCXD1	0.680063	1.3822e-18	1.07878e-17
ENSG00000113319	RASGRF2	0.679336	0.0140321	0.0303509
ENSG00000105137	SYDE1	0.679062	8.27003e-36	1.38724e-34
ENSG00000204257	HLA-DMA	0.678927	0.00628188	0.0144867
ENSG00000183765	CHEK2	0.678276	6.13757e-12	3.30933e-11
ENSG00000184517	ZFP1	0.677702	4.47503e-10	2.11477e-09
ENSG00000127993	RBM48	0.677467	1.4892e-11	7.83709e-11
ENSG00000120860	CCDC53	0.677225	5.21473e-09	2.27589e-08
ENSG00000167380	ZNF226	0.677	4.59386e-09	2.01638e-08
ENSG00000132581	SDF2	0.676805	3.36447e-18	2.56828e-17
ENSG00000162734	PEA15	0.676595	3.27422e-67	1.64469e-65
ENSG00000196388	INCA1	0.676124	0.00731955	0.0166938
ENSG00000099999	RNF215	0.675989	8.83102e-07	3.20535e-06
ENSG00000132000	PODNL1	0.674706	0.00757953	0.0172398
ENSG00000005486	RHBDD2	0.673802	7.72194e-18	5.76799e-17
ENSG00000068489	PRR11	0.673237	6.41585e-59	2.51117e-57
ENSG00000091732	ZC3HC1	0.672628	3.00107e-23	2.95381e-22
ENSG00000078070	MCCC1	0.671856	1.58061e-13	9.30352e-13
ENSG00000133961	NUMB	0.670629	1.32317e-28	1.68341e-27
ENSG00000179151	EDC3	0.670455	8.78938e-40	1.74604e-38
ENSG00000205413	SAMD9	0.670219	4.08096e-23	3.989e-22
ENSG00000235387	LINC00961	0.668654	0.0195891	0.0412808
ENSG00000011332	DPF1	0.668446	0.000564124	0.00151952
ENSG00000130158	DOCK6	0.668334	4.65262e-09	2.04071e-08
ENSG00000278318	ZNF229	0.667625	5.30804e-06	1.77851e-05
ENSG00000171466	ZNF562	0.667264	2.03879e-16	1.4151e-15
ENSG00000138433	CIR1	0.666972	8.60812e-12	4.59441e-11
ENSG00000140464	PML	0.666553	2.23473e-20	1.90817e-19
ENSG00000140526	ABHD2	0.66607	8.61004e-54	2.90707e-52
ENSG00000101337	TM9SF4	0.665761	5.83704e-41	1.22002e-39
ENSG00000196155	PLEKHG4	0.665705	1.50514e-30	2.04928e-29
ENSG00000141179	PCTP	0.665656	6.81044e-08	2.72936e-07
ENSG00000198952	SMG5	0.665561	5.49959e-49	1.5941e-47
ENSG00000149357	LAMTOR1	0.665169	2.26716e-34	3.61236e-33
ENSG00000080298	RFX3	0.665004	1.60329e-09	7.26208e-09
ENSG00000148154	UGCG	0.664968	2.09808e-25	2.30914e-24
ENSG00000182541	LIMK2	0.664703	9.92417e-25	1.05936e-23
ENSG00000120899	PTK2B	0.664363	1.25087e-09	5.71068e-09
ENSG00000156050	FAM161B	0.6634	0.000900873	0.00236845
ENSG00000171532	NEUROD2	0.663353	0.00910829	0.0204024
ENSG00000168495	POLR3D	0.663321	5.12708e-32	7.41316e-31
ENSG00000217026	RPL10P1	0.663268	0.0132429	0.0288096
ENSG00000197372	ZNF675	0.662949	1.28967e-07	5.05207e-07
ENSG00000154920	EME1	0.662553	6.33753e-15	4.04965e-14
ENSG00000105048	TNNT1	0.661561	0.00175985	0.00444484
ENSG00000240038	AMY2B	0.661099	0.00345459	0.00834232
ENSG00000163719	MTMR14	0.661014	5.95726e-23	5.75714e-22
ENSG00000130669	PAK4	0.660695	2.45809e-13	1.43084e-12
ENSG00000122707	RECK	0.660301	9.20128e-10	4.25233e-09
ENSG00000167447	SMG8	0.660225	8.89597e-21	7.72842e-20
ENSG00000188681	TEKT4P2	0.660179	0.00109208	0.00283357
ENSG00000221909	FAM200A	0.66013	5.8523e-07	2.15688e-06
ENSG00000225828	FAM229A	0.659973	0.00207591	0.00518274
ENSG00000139793	MBNL2	0.65982	3.89283e-37	6.95391e-36
ENSG00000143437	ARNT	0.659752	1.91752e-37	3.46904e-36
ENSG00000080189	SLC35C2	0.659546	9.22423e-25	9.85789e-24
ENSG00000176986	SEC24C	0.659425	8.58486e-62	3.66347e-60
ENSG00000166169	POLL	0.659125	2.25355e-11	1.16927e-10
ENSG00000138380	CARF	0.659061	0.0183873	0.0389219
ENSG00000148180	GSN	0.65786	1.07178e-47	2.92715e-46
ENSG00000205336	ADGRG1	0.657681	2.39213e-57	8.89091e-56
ENSG00000040531	CTNS	0.657465	2.8162e-14	1.73286e-13
ENSG00000158315	RHBDL2	0.657128	0.0173796	0.0369371
ENSG00000254996	ANKHD1-EIF4EBP3	0.657048	4.62143e-27	5.50363e-26
ENSG00000158825	CDA	0.656997	1.39279e-44	3.35196e-43
ENSG00000162458	FBLIM1	0.656764	1.16362e-14	7.32629e-14
ENSG00000006740	ARHGAP44	0.656602	1.26438e-05	4.09214e-05
ENSG00000186866	POFUT2	0.656559	8.17459e-14	4.88646e-13
ENSG00000256771	ZNF253	0.655833	0.00767138	0.0174294
ENSG00000182326	C1S	0.655726	4.46873e-13	2.56559e-12
ENSG00000100938	GMPR2	0.655545	4.59549e-18	3.47204e-17
ENSG00000105136	ZNF419	0.654795	2.52317e-06	8.73841e-06
ENSG00000164989	CCDC171	0.654728	0.00331534	0.00803236
ENSG00000160602	NEK8	0.65458	0.000751525	0.00199803
ENSG00000160445	ZER1	0.65458	1.87323e-17	1.37637e-16
ENSG00000154153	FAM134B	0.654114	9.44573e-10	4.36203e-09
ENSG00000167106	FAM102A	0.653824	1.16613e-20	1.00597e-19
ENSG00000139546	TARBP2	0.653258	8.92746e-16	5.99554e-15
ENSG00000089091	DZANK1	0.653089	0.00481122	0.011342
ENSG00000162735	PEX19	0.651859	7.2886e-35	1.18071e-33
ENSG00000113140	SPARC	0.651537	0.00330765	0.00801585
ENSG00000172725	CORO1B	0.651454	4.30143e-17	3.08548e-16
ENSG00000167900	TK1	0.651354	2.83604e-30	3.8274e-29
ENSG00000135452	TSPAN31	0.651177	4.91769e-09	2.15083e-08
ENSG00000140682	TGFB1I1	0.650978	2.58665e-24	2.7017e-23
ENSG00000205659	LIN52	0.650463	6.61471e-10	3.08558e-09
ENSG00000185261	KIAA0825	0.650417	4.35767e-07	1.62454e-06
ENSG00000008300	CELSR3	0.650358	8.93057e-27	1.0473e-25
ENSG00000174483	BBS1	0.649908	2.35679e-10	1.13618e-09
ENSG00000185745	IFIT1	0.649708	1.15724e-13	6.87296e-13
ENSG00000116212	LRRC42	0.649225	9.00473e-24	9.12602e-23
ENSG00000139725	RHOF	0.649092	1.21103e-18	9.48e-18
ENSG00000087266	SH3BP2	0.648312	8.19631e-13	4.65063e-12
ENSG00000205534	SMG1P2	0.647332	0.000598778	0.00160747
ENSG00000128346	C22orf23	0.647081	0.00191976	0.00481572
ENSG00000107185	RGP1	0.647015	7.064e-45	1.72255e-43
ENSG00000056972	TRAF3IP2	0.646629	3.6733e-13	2.11749e-12
ENSG00000164039	BDH2	0.646493	1.01417e-07	4.0009e-07
ENSG00000137440	FGFBP1	0.645722	0.0129625	0.0282362
ENSG00000170190	SLC16A5	0.645467	9.02463e-11	4.48072e-10
ENSG00000269335	IKBKG	0.645185	3.76608e-28	4.6879e-27
ENSG00000169607	CKAP2L	0.645151	3.84409e-28	4.77855e-27
ENSG00000175084	DES	0.645144	0.0207685	0.0435275
ENSG00000150540	HNMT	0.644844	3.09355e-10	1.4786e-09
ENSG00000121542	SEC22A	0.64449	2.07364e-10	1.0052e-09
ENSG00000163491	NEK10	0.644099	0.00019702	0.000561456
ENSG00000144426	NBEAL1	0.643426	4.76712e-11	2.42032e-10
ENSG00000283263	AL135787.1	0.643307	2.9852e-05	9.2991e-05
ENSG00000157191	NECAP2	0.643218	9.67846e-29	1.23819e-27
ENSG00000155252	PI4K2A	0.642787	7.94854e-22	7.25762e-21
ENSG00000175203	DCTN2	0.642724	3.89518e-43	8.78919e-42
ENSG00000125734	GPR108	0.642222	7.42608e-18	5.55374e-17
ENSG00000146670	CDCA5	0.641679	3.54718e-45	8.71896e-44
ENSG00000184860	SDR42E1	0.641501	0.000105454	0.000310005
ENSG00000021355	SERPINB1	0.641455	3.94189e-14	2.40148e-13
ENSG00000188419	CHM	0.641347	9.80242e-24	9.90179e-23
ENSG00000176907	C8orf4	0.639538	2.12991e-39	4.16382e-38
ENSG00000113916	BCL6	0.639338	7.15006e-09	3.09562e-08
ENSG00000171448	ZBTB26	0.639291	1.652e-10	8.05463e-10
ENSG00000165272	AQP3	0.63913	1.95837e-41	4.15449e-40
ENSG00000214978	GSG1L2	0.63906	0.0214803	0.0449018
ENSG00000182481	KPNA2	0.638238	8.1029e-93	7.90354e-91
ENSG00000176386	CDC26	0.63771	1.12107e-12	6.30282e-12
ENSG00000105705	SUGP1	0.637316	4.65048e-18	3.51071e-17
ENSG00000188985	DHFRP1	0.63701	0.00343331	0.00829312
ENSG00000134057	CCNB1	0.636399	3.83405e-73	2.25098e-71
ENSG00000160785	SLC25A44	0.636327	8.02912e-33	1.19949e-31
ENSG00000135740	SLC9A5	0.635818	0.0178352	0.0378444
ENSG00000139531	SUOX	0.635382	4.645e-12	2.52523e-11
ENSG00000117408	IPO13	0.635218	8.18495e-24	8.31348e-23
ENSG00000259024	TVP23C-CDRT4	0.635051	0.00107041	0.00278203
ENSG00000010361	FUZ	0.634834	2.43426e-05	7.65403e-05
ENSG00000214756	METTL12	0.633232	0.00184703	0.00464782
ENSG00000103510	KAT8	0.633094	9.5803e-15	6.065e-14
ENSG00000270804	CTD-2583A14.11	0.63285	0.00621025	0.0143412
ENSG00000148308	GTF3C5	0.63271	9.11631e-41	1.87566e-39
ENSG00000168237	GLYCTK	0.632627	4.19226e-07	1.56573e-06
ENSG00000144063	MALL	0.632622	2.51067e-09	1.12123e-08
ENSG00000142677	IL22RA1	0.632268	0.00625068	0.0144238
ENSG00000171940	ZNF217	0.632087	1.20294e-23	1.21182e-22
ENSG00000102174	PHEX	0.632051	0.0202254	0.0424761
ENSG00000166997	CNPY4	0.63192	5.38818e-08	2.1764e-07
ENSG00000075391	RASAL2	0.631721	2.25548e-21	2.01648e-20
ENSG00000155034	FBXL18	0.631693	2.02965e-09	9.13936e-09
ENSG00000164976	KIAA1161	0.631527	1.05377e-34	1.69958e-33
ENSG00000074319	TSG101	0.631244	2.53087e-22	2.37317e-21
ENSG00000128335	APOL2	0.630508	4.07729e-17	2.93612e-16
ENSG00000240771	ARHGEF25	0.630196	0.000393997	0.00108166
ENSG00000111726	CMAS	0.630184	8.32879e-19	6.58692e-18
ENSG00000004700	RECQL	0.629999	2.77687e-35	4.54631e-34
ENSG00000198959	TGM2	0.628983	3.43725e-34	5.44379e-33
ENSG00000167395	ZNF646	0.628434	5.43104e-14	3.28158e-13
ENSG00000113578	FGF1	0.628218	0.0145927	0.0314492
ENSG00000172987	HPSE2	0.62797	0.0192393	0.0405948
ENSG00000067182	TNFRSF1A	0.62795	2.06639e-48	5.84262e-47
ENSG00000243279	PRAF2	0.627496	2.01651e-22	1.90053e-21
ENSG00000116299	KIAA1324	0.627307	0.000125237	0.000364962
ENSG00000153975	ZUFSP	0.626699	1.57205e-06	5.56126e-06
ENSG00000213977	TAX1BP3	0.626112	3.37679e-23	3.30947e-22
ENSG00000113327	GABRG2	0.626065	0.0195001	0.0410981
ENSG00000121067	SPOP	0.625711	8.11695e-22	7.40772e-21
ENSG00000111785	RIC8B	0.625418	3.78948e-11	1.93838e-10
ENSG00000182150	ERCC6L2	0.623705	1.59814e-14	9.98704e-14
ENSG00000155366	RHOC	0.623488	1.30686e-52	4.24154e-51
ENSG00000156858	PRR14	0.622718	8.4792e-14	5.06526e-13
ENSG00000108439	PNPO	0.621943	3.20237e-25	3.49737e-24
ENSG00000156150	ALX3	0.621901	0.00823649	0.0185987
ENSG00000158195	WASF2	0.621876	2.72171e-77	1.83119e-75
ENSG00000069509	FUNDC1	0.620592	3.99451e-13	2.29834e-12
ENSG00000138658	ZGRF1	0.620378	5.66496e-10	2.65667e-09
ENSG00000186272	ZNF17	0.620238	1.68132e-05	5.36993e-05
ENSG00000152580	IGSF10	0.620095	1.26676e-46	3.28913e-45
ENSG00000177105	RHOG	0.619567	1.61413e-15	1.06616e-14
ENSG00000014138	POLA2	0.619487	5.89196e-25	6.36311e-24
ENSG00000104381	GDAP1	0.619478	8.54542e-10	3.95916e-09
ENSG00000174529	TMEM81	0.619367	0.00425657	0.0101278
ENSG00000188878	FBF1	0.61874	4.92093e-07	1.82788e-06
ENSG00000100441	KHNYN	0.618214	6.3127e-21	5.54648e-20
ENSG00000135338	LCA5	0.617797	0.000561513	0.00151316
ENSG00000282034	RP11-2C24.9	0.617715	0.00077448	0.00205462
ENSG00000049249	TNFRSF9	0.61709	0.0135865	0.0294794
ENSG00000092929	UNC13D	0.617013	9.85145e-40	1.95281e-38
ENSG00000125170	DOK4	0.616874	2.03435e-17	1.49059e-16
ENSG00000160298	C21orf58	0.616813	1.25312e-06	4.48568e-06
ENSG00000178028	DMAP1	0.616492	4.11116e-24	4.25304e-23
ENSG00000140497	SCAMP2	0.616362	4.96944e-28	6.15256e-27
ENSG00000108599	AKAP10	0.616361	3.01365e-22	2.813e-21
ENSG00000170379	TCAF2	0.616219	0.00235725	0.00584634
ENSG00000161638	ITGA5	0.615388	3.55626e-68	1.81606e-66
ENSG00000102226	USP11	0.615215	2.95913e-34	4.69058e-33
ENSG00000112308	C6orf62	0.615164	9.39794e-46	2.36037e-44
ENSG00000168000	BSCL2	0.614938	6.51562e-08	2.61462e-07
ENSG00000105778	AVL9	0.614755	7.24095e-26	8.15437e-25
ENSG00000146166	LGSN	0.614366	0.0102588	0.0227829
ENSG00000170876	TMEM43	0.613688	2.78702e-52	8.96661e-51
ENSG00000072195	SPEG	0.612669	1.73742e-12	9.6736e-12
ENSG00000079435	LIPE	0.612402	0.0150102	0.032266
ENSG00000105085	MED26	0.612284	1.62304e-06	5.73194e-06
ENSG00000128578	STRIP2	0.61216	0.00153636	0.00391146
ENSG00000127580	WDR24	0.611795	7.38181e-08	2.94553e-07
ENSG00000138593	SECISBP2L	0.611755	9.60245e-16	6.42778e-15
ENSG00000175426	PCSK1	0.611096	4.81579e-06	1.62094e-05
ENSG00000042445	RETSAT	0.61103	1.27174e-21	1.15265e-20
ENSG00000142408	CACNG8	0.609794	0.0230174	0.0478491
ENSG00000089685	BIRC5	0.609329	1.42083e-54	4.87765e-53
ENSG00000105619	TFPT	0.608831	8.61821e-08	3.4145e-07
ENSG00000105662	CRTC1	0.60865	2.4986e-06	8.65659e-06
ENSG00000198960	ARMCX6	0.60859	2.87466e-14	1.76707e-13
ENSG00000100209	HSCB	0.607902	2.92524e-06	1.00722e-05
ENSG00000102100	SLC35A2	0.607864	1.86699e-18	1.44674e-17
ENSG00000172888	ZNF621	0.607732	7.51442e-22	6.86804e-21
ENSG00000161914	ZNF653	0.607584	0.00763868	0.0173593
ENSG00000177054	ZDHHC13	0.607301	7.40097e-07	2.70225e-06
ENSG00000090971	NAT14	0.60703	7.8491e-11	3.90865e-10
ENSG00000057294	PKP2	0.606992	3.73148e-08	1.52968e-07
ENSG00000175063	UBE2C	0.606964	5.0518e-35	8.21252e-34
ENSG00000197283	SYNGAP1	0.606895	4.76441e-11	2.41961e-10
ENSG00000130717	UCK1	0.606752	1.89096e-17	1.38718e-16
ENSG00000237651	C2orf74	0.606442	9.6021e-07	3.47224e-06
ENSG00000140950	TLDC1	0.606166	7.4066e-18	5.54142e-17
ENSG00000100888	CHD8	0.605544	6.40982e-49	1.84922e-47
ENSG00000185100	ADSSL1	0.604552	0.000360367	0.000995112
ENSG00000197818	SLC9A8	0.604054	6.25767e-11	3.14281e-10
ENSG00000261796	ISY1-RAB43	0.603994	4.47715e-05	0.000136922
ENSG00000078804	TP53INP2	0.603947	5.63698e-08	2.27291e-07
ENSG00000277656	GSTT1	0.603839	6.0642e-08	2.44037e-07
ENSG00000267323	SLC25A1P5	0.603709	0.00283341	0.0069423
ENSG00000158793	NIT1	0.602549	3.74454e-11	1.91645e-10
ENSG00000012822	CALCOCO1	0.602417	2.81895e-12	1.55544e-11
ENSG00000181222	POLR2A	0.602086	8.39453e-61	3.48543e-59
ENSG00000125657	TNFSF9	0.6016	2.36288e-09	1.05702e-08
ENSG00000133789	SWAP70	0.601494	2.01923e-29	2.64755e-28
ENSG00000258989	RP11-47I22.4	0.601374	0.000327904	0.000910789
ENSG00000136925	TSTD2	0.601187	1.63923e-15	1.08235e-14
ENSG00000147439	BIN3	0.600641	1.3867e-07	5.40806e-07
ENSG00000162129	CLPB	0.600428	2.87975e-23	2.83591e-22
ENSG00000181666	HKR1	0.600243	1.17642e-10	5.79722e-10
ENSG00000178585	CTNNBIP1	0.599642	0.0040239	0.00961511
ENSG00000116273	PHF13	0.599622	6.34187e-12	3.41549e-11
ENSG00000162517	PEF1	0.598991	1.48367e-28	1.88501e-27
ENSG00000177868	SVBP	0.598717	2.09474e-05	6.61923e-05
ENSG00000132718	SYT11	0.598404	0.001064	0.00276616
ENSG00000153558	FBXL2	0.598148	5.44097e-06	1.81908e-05
ENSG00000150361	KLHL1	0.598126	0.00185184	0.0046574
ENSG00000159111	MRPL10	0.597599	1.93413e-26	2.23547e-25
ENSG00000196275	GTF2IRD2	0.59739	0.00305172	0.00744159
ENSG00000009830	POMT2	0.597098	2.74974e-15	1.79757e-14
ENSG00000084652	TXLNA	0.596988	2.66532e-55	9.35909e-54
ENSG00000102882	MAPK3	0.596829	8.8936e-15	5.64773e-14
ENSG00000142661	MYOM3	0.596791	0.000586142	0.00157538
ENSG00000135537	LACE1	0.595764	0.00135488	0.00347727
ENSG00000105556	MIER2	0.595584	1.91728e-06	6.72216e-06
ENSG00000108433	GOSR2	0.595534	2.45455e-18	1.88697e-17
ENSG00000204219	TCEA3	0.595485	0.00479567	0.0113083
ENSG00000113971	NPHP3	0.595409	0.000115536	0.000338456
ENSG00000108846	ABCC3	0.595045	2.54096e-23	2.51302e-22
ENSG00000167674	CTB-50L17.10	0.594677	4.06181e-17	2.92612e-16
ENSG00000136754	ABI1	0.594487	1.2906e-21	1.16857e-20
ENSG00000153140	CETN3	0.594231	1.5565e-08	6.58422e-08
ENSG00000102977	ACD	0.594028	1.76678e-10	8.59609e-10
ENSG00000160752	FDPS	0.593714	6.97516e-43	1.55486e-41
ENSG00000105287	PRKD2	0.593634	4.56066e-12	2.48158e-11
ENSG00000281028	RP11-717K11.2	0.593415	0.000960966	0.00251389
ENSG00000163947	ARHGEF3	0.59338	5.08953e-07	1.88898e-06
ENSG00000074964	ARHGEF10L	0.592208	8.44862e-11	4.19699e-10
ENSG00000131845	ZNF304	0.592144	1.60721e-08	6.79096e-08
ENSG00000072958	AP1M1	0.592129	8.62861e-22	7.85136e-21
ENSG00000170271	FAXDC2	0.591926	0.0112993	0.0249107
ENSG00000162687	KCNT2	0.591896	0.0153357	0.0329159
ENSG00000052841	TTC17	0.591565	1.02635e-32	1.5234e-31
ENSG00000005189	AC004381.6	0.59137	2.58753e-07	9.83536e-07
ENSG00000142687	KIAA0319L	0.591209	3.7373e-29	4.85532e-28
ENSG00000080822	CLDND1	0.591096	6.41067e-13	3.65093e-12
ENSG00000137699	TRIM29	0.590676	3.03963e-18	2.32706e-17
ENSG00000029364	SLC39A9	0.590616	3.18964e-26	3.64997e-25
ENSG00000101844	ATG4A	0.590507	4.61562e-10	2.17897e-09
ENSG00000204084	INPP5B	0.590324	6.56895e-15	4.19171e-14
ENSG00000131408	NR1H2	0.590289	3.32414e-11	1.70793e-10
ENSG00000186635	ARAP1	0.589846	3.46442e-25	3.78132e-24
ENSG00000261794	GOLGA8H	0.589791	0.00241141	0.00597024
ENSG00000162576	MXRA8	0.588734	0.012495	0.0273083
ENSG00000129195	FAM64A	0.588702	5.49512e-21	4.84933e-20
ENSG00000166825	ANPEP	0.588354	7.1782e-19	5.70388e-18
ENSG00000119559	C19orf25	0.588043	4.26953e-06	1.44579e-05
ENSG00000160588	MPZL3	0.587482	0.00598668	0.0138701
ENSG00000177303	CASKIN2	0.587251	2.09848e-09	9.43461e-09
ENSG00000066279	ASPM	0.587006	3.3995e-37	6.08789e-36
ENSG00000144036	EXOC6B	0.586699	2.80323e-14	1.72604e-13
ENSG00000136631	VPS45	0.586542	6.11802e-21	5.38117e-20
ENSG00000050730	TNIP3	0.586528	0.0152384	0.0327184
ENSG00000067596	DHX8	0.58629	1.86622e-34	2.97869e-33
ENSG00000089289	IGBP1	0.586249	1.33878e-19	1.09544e-18
ENSG00000175482	POLD4	0.586166	6.70151e-05	0.000200653
ENSG00000136280	CCM2	0.586112	1.02738e-17	7.64317e-17
ENSG00000109452	INPP4B	0.585821	1.21291e-08	5.17352e-08
ENSG00000169905	TOR1AIP2	0.585733	1.15555e-31	1.65392e-30
ENSG00000065029	ZNF76	0.585313	2.84507e-11	1.46792e-10
ENSG00000005194	CIAPIN1	0.584469	7.20685e-34	1.13071e-32
ENSG00000160055	TMEM234	0.584427	1.37043e-06	4.8838e-06
ENSG00000167685	ZNF444	0.584002	3.58599e-10	1.70645e-09
ENSG00000125650	PSPN	0.583916	0.0159486	0.0341174
ENSG00000251474	RPL32P3	0.583623	4.55803e-05	0.000139141
ENSG00000140259	MFAP1	0.583096	2.19033e-24	2.29555e-23
ENSG00000167880	EVPL	0.582857	2.77825e-13	1.61314e-12
ENSG00000198746	GPATCH3	0.582829	1.85706e-11	9.70104e-11
ENSG00000011677	GABRA3	0.582073	9.28616e-07	3.36459e-06
ENSG00000118873	RAB3GAP2	0.580743	1.73983e-34	2.77935e-33
ENSG00000162894	FCMR	0.58074	5.27852e-05	0.000159865
ENSG00000132604	TERF2	0.579091	5.42729e-16	3.68924e-15
ENSG00000117614	SYF2	0.579078	2.63612e-16	1.82079e-15
ENSG00000116954	RRAGC	0.57897	4.3877e-17	3.14614e-16
ENSG00000181191	PJA1	0.57891	4.09656e-10	1.94089e-09
ENSG00000148925	BTBD10	0.578639	8.13385e-13	4.61661e-12
ENSG00000213762	ZNF134	0.578367	3.08258e-09	1.36736e-08
ENSG00000099910	KLHL22	0.578216	0.000729653	0.00194212
ENSG00000079313	REXO1	0.578196	4.46447e-09	1.96145e-08
ENSG00000231007	CDC20P1	0.577559	0.005729	0.0133234
ENSG00000135828	RNASEL	0.577064	0.00823553	0.0185987
ENSG00000214413	BBIP1	0.576844	3.12715e-07	1.17867e-06
ENSG00000059691	GATB	0.576775	6.54695e-15	4.17912e-14
ENSG00000186073	C15orf41	0.576701	2.30514e-07	8.79819e-07
ENSG00000213722	DDAH2	0.576232	1.85828e-07	7.17885e-07
ENSG00000171148	TADA3	0.575791	1.44599e-40	2.93576e-39
ENSG00000019144	PHLDB1	0.575748	2.19346e-30	2.97108e-29
ENSG00000100320	RBFOX2	0.575663	3.05786e-41	6.43512e-40
ENSG00000157514	TSC22D3	0.575507	6.18739e-17	4.39048e-16
ENSG00000169981	ZNF35	0.575252	1.27923e-09	5.83319e-09
ENSG00000151445	VIPAS39	0.57512	4.49395e-11	2.28604e-10
ENSG00000102804	TSC22D1	0.574717	1.41975e-58	5.49853e-57
ENSG00000117153	KLHL12	0.574436	1.45515e-17	1.07389e-16
ENSG00000196961	AP2A1	0.574369	1.63232e-26	1.89138e-25
ENSG00000275066	SYNRG	0.574227	1.37678e-18	1.07501e-17
ENSG00000086102	NFX1	0.574119	4.86037e-39	9.41187e-38
ENSG00000163536	SERPINI1	0.573694	2.61859e-08	1.08676e-07
ENSG00000243477	NAT6	0.573692	2.71218e-07	1.02857e-06
ENSG00000132128	LRRC41	0.573639	1.14083e-27	1.39557e-26
ENSG00000103353	UBFD1	0.573149	1.8023e-46	4.64692e-45
ENSG00000124067	SLC12A4	0.572619	5.04279e-22	4.65285e-21
ENSG00000107745	MICU1	0.5725	6.65483e-25	7.15763e-24
ENSG00000183354	KIAA2026	0.572471	1.38044e-15	9.13764e-15
ENSG00000058668	ATP2B4	0.5717	1.27616e-38	2.4154e-37
ENSG00000196998	WDR45	0.571343	7.27283e-16	4.89839e-15
ENSG00000125753	VASP	0.5713	3.68786e-39	7.17906e-38
ENSG00000156603	MED19	0.570917	3.52325e-06	1.20213e-05
ENSG00000101997	CCDC22	0.570622	1.67026e-08	7.0525e-08
ENSG00000113194	FAF2	0.570442	8.35891e-45	2.03562e-43
ENSG00000076201	PTPN23	0.569603	6.37944e-23	6.14733e-22
ENSG00000197860	SGTB	0.569577	1.01308e-14	6.40468e-14
ENSG00000118193	KIF14	0.569431	1.64893e-35	2.71654e-34
ENSG00000163481	RNF25	0.569249	3.18727e-15	2.07184e-14
ENSG00000119801	YPEL5	0.568668	5.09044e-05	0.000154498
ENSG00000170634	ACYP2	0.5685	0.00694937	0.0159046
ENSG00000125731	SH2D3A	0.568186	6.56185e-06	2.17842e-05
ENSG00000241978	AKAP2	0.567941	2.70424e-56	9.81353e-55
ENSG00000278384	AL354822.1	0.567824	0.0110512	0.0244045
ENSG00000168556	ING2	0.567813	5.07686e-06	1.70477e-05
ENSG00000184117	NIPSNAP1	0.567354	2.84748e-20	2.42016e-19
ENSG00000161513	FDXR	0.567351	9.47591e-05	0.000280219
ENSG00000124733	MEA1	0.566871	5.28055e-26	5.99797e-25
ENSG00000234062	RP11-308D16.2	0.566799	0.0191426	0.0404092
ENSG00000215421	ZNF407	0.566197	1.17874e-09	5.40413e-09
ENSG00000076108	BAZ2A	0.565237	1.77604e-31	2.52245e-30
ENSG00000125447	GGA3	0.564774	7.63624e-20	6.34403e-19
ENSG00000182993	C12orf60	0.564501	0.0105306	0.0233498
ENSG00000091947	TMEM101	0.564398	4.57336e-14	2.77518e-13
ENSG00000213918	DNASE1	0.564088	2.34834e-06	8.15286e-06
ENSG00000099875	MKNK2	0.563772	2.23027e-15	1.46369e-14
ENSG00000198879	SFMBT2	0.563469	1.39524e-11	7.35311e-11
ENSG00000110841	PPFIBP1	0.56344	8.77147e-23	8.38269e-22
ENSG00000249967	RP11-548K23.11	0.563254	0.0209253	0.0438361
ENSG00000109016	DHRS7B	0.562998	1.26443e-06	4.52264e-06
ENSG00000139767	SRRM4	0.562959	0.0136031	0.0295027
ENSG00000179912	R3HDM2	0.562548	8.07584e-09	3.48579e-08
ENSG00000103199	ZNF500	0.562385	2.59016e-06	8.96032e-06
ENSG00000126878	AIF1L	0.56194	1.5473e-05	4.9556e-05
ENSG00000107290	SETX	0.561937	1.01372e-42	2.24076e-41
ENSG00000100918	REC8	0.561841	0.0156189	0.0334613
ENSG00000243024	RPS11P6	0.561797	0.0225218	0.0469246
ENSG00000170917	NUDT6	0.561638	7.49666e-05	0.000223481
ENSG00000138036	DYNC2LI1	0.561388	0.000596555	0.00160197
ENSG00000180304	OAZ2	0.5611	4.52383e-18	3.42071e-17
ENSG00000100342	APOL1	0.560933	0.00420925	0.0100242
ENSG00000132692	BCAN	0.560894	0.00819422	0.01851
ENSG00000092330	TINF2	0.56073	3.29624e-13	1.90609e-12
ENSG00000137404	NRM	0.560671	1.54529e-14	9.66658e-14
ENSG00000172409	CLP1	0.560506	2.61599e-07	9.93322e-07
ENSG00000125779	PANK2	0.560402	4.95183e-11	2.50995e-10
ENSG00000214078	CPNE1	0.560119	5.95937e-34	9.38181e-33
ENSG00000147689	FAM83A	0.560043	5.49596e-07	2.03257e-06
ENSG00000132478	UNK	0.559971	2.6554e-11	1.37198e-10
ENSG00000160360	GPSM1	0.559502	1.58013e-06	5.58791e-06
ENSG00000131100	ATP6V1E1	0.559247	1.47402e-23	1.47762e-22
ENSG00000221829	FANCG	0.559183	1.48601e-27	1.80228e-26
ENSG00000163131	CTSS	0.558229	0.0126678	0.0276663
ENSG00000176473	WDR25	0.558176	1.84341e-05	5.86119e-05
ENSG00000187742	SECISBP2	0.557836	2.46027e-11	1.27402e-10
ENSG00000130311	DDA1	0.557783	1.73725e-16	1.2122e-15
ENSG00000156265	MAP3K7CL	0.557755	0.0168729	0.0359594
ENSG00000174370	C11orf45	0.557196	0.0148865	0.0320412
ENSG00000168610	STAT3	0.556779	5.42206e-50	1.6253e-48
ENSG00000149782	PLCB3	0.556674	1.68007e-29	2.20913e-28
ENSG00000166821	PEX11A	0.55629	0.000335969	0.000931648
ENSG00000078098	FAP	0.555821	3.44817e-06	1.17738e-05
ENSG00000085982	USP40	0.555812	3.98381e-21	3.53595e-20
ENSG00000014164	ZC3H3	0.555702	1.14697e-10	5.65814e-10
ENSG00000101115	SALL4	0.55561	0.000291442	0.000813433
ENSG00000137944	KYAT3	0.555492	5.34697e-07	1.98014e-06
ENSG00000101940	WDR13	0.555447	2.0837e-18	1.6106e-17
ENSG00000076248	UNG	0.554893	7.81731e-26	8.78733e-25
ENSG00000213185	FAM24B	0.554414	0.00343216	0.00829252
ENSG00000186130	ZBTB6	0.553775	3.018e-10	1.44399e-09
ENSG00000145287	PLAC8	0.553499	1.67036e-07	6.47729e-07
ENSG00000198663	C6orf89	0.553463	4.02192e-27	4.79897e-26
ENSG00000181026	AEN	0.553408	3.12982e-29	4.08338e-28
ENSG00000109103	UNC119	0.5532	5.32765e-08	2.15243e-07
ENSG00000173559	NABP1	0.552484	4.37127e-12	2.38345e-11
ENSG00000143393	PI4KB	0.552341	1.14726e-24	1.22041e-23
ENSG00000171988	JMJD1C	0.552286	2.91848e-20	2.47696e-19
ENSG00000025434	NR1H3	0.552231	1.56482e-06	5.538e-06
ENSG00000167549	CORO6	0.552034	0.00143515	0.00367049
ENSG00000196544	BORCS6	0.551943	0.00138574	0.00355153
ENSG00000162341	TPCN2	0.55148	1.26097e-12	7.06779e-12
ENSG00000183666	GUSBP1	0.551408	1.21586e-10	5.98833e-10
ENSG00000171720	HDAC3	0.551208	1.63677e-29	2.15527e-28
ENSG00000167601	AXL	0.550365	1.93148e-66	9.34565e-65
ENSG00000198796	ALPK2	0.549857	5.41594e-21	4.78175e-20
ENSG00000189171	S100A13	0.54941	1.85912e-16	1.29527e-15
ENSG00000161526	SAP30BP	0.549103	7.23131e-21	6.32397e-20
ENSG00000243667	WDR92	0.548765	5.95849e-07	2.19414e-06
ENSG00000172046	USP19	0.547958	2.37687e-32	3.48866e-31
ENSG00000135315	CEP162	0.547922	1.57714e-07	6.1274e-07
ENSG00000133639	BTG1	0.547201	3.51028e-14	2.14919e-13
ENSG00000167637	ZNF283	0.547125	6.57605e-07	2.41493e-06
ENSG00000170175	CHRNB1	0.546947	0.00438781	0.0104172
ENSG00000100577	GSTZ1	0.546305	6.57488e-05	0.00019699
ENSG00000173273	TNKS	0.546199	4.29171e-22	3.98176e-21
ENSG00000152422	XRCC4	0.545523	3.64146e-07	1.36582e-06
ENSG00000108389	MTMR4	0.545456	7.7674e-24	7.89807e-23
ENSG00000165898	ISCA2	0.545388	2.47722e-05	7.77981e-05
ENSG00000226232	RP11-419C5.2	0.545282	0.00962705	0.0214834
ENSG00000150593	PDCD4	0.544901	2.22133e-28	2.78763e-27
ENSG00000100239	PPP6R2	0.544582	2.05506e-16	1.42586e-15
ENSG00000126461	SCAF1	0.544551	3.81917e-14	2.33057e-13
ENSG00000006695	COX10	0.544427	1.91208e-14	1.18804e-13
ENSG00000224126	UBE2SP2	0.543847	5.94422e-06	1.98159e-05
ENSG00000147383	NSDHL	0.543641	7.68452e-20	6.38127e-19
ENSG00000146063	TRIM41	0.542984	2.28329e-16	1.58124e-15
ENSG00000103051	COG4	0.542778	2.7186e-24	2.8379e-23
ENSG00000109107	ALDOC	0.542149	0.000329232	0.000914277
ENSG00000126775	ATG14	0.541165	4.74058e-09	2.07633e-08
ENSG00000170469	SPATA24	0.541107	0.00418711	0.00997536
ENSG00000135451	TROAP	0.540884	4.42686e-21	3.91974e-20
ENSG00000127663	KDM4B	0.540532	1.67356e-08	7.06484e-08
ENSG00000167700	MFSD3	0.540509	8.6959e-07	3.1588e-06
ENSG00000054965	FAM168A	0.54024	4.63217e-23	4.50153e-22
ENSG00000154040	CABYR	0.539889	0.0233671	0.0485378
ENSG00000143368	SF3B4	0.539754	1.13152e-30	1.54859e-29
ENSG00000067082	KLF6	0.539673	2.50624e-43	5.71813e-42
ENSG00000153071	DAB2	0.53948	5.02658e-48	1.39346e-46
ENSG00000101966	XIAP	0.539443	2.5382e-19	2.05588e-18
ENSG00000136213	CHST12	0.53942	1.27588e-06	4.56008e-06
ENSG00000100097	LGALS1	0.539281	3.8472e-32	5.59772e-31
ENSG00000203722	RAET1G	0.538712	2.72184e-07	1.03203e-06
ENSG00000163072	NOSTRIN	0.538671	0.00722501	0.0164924
ENSG00000179454	KLHL28	0.538465	8.86089e-06	2.90866e-05
ENSG00000088682	COQ9	0.538305	2.5512e-21	2.27755e-20
ENSG00000047578	KIAA0556	0.538125	1.0175e-11	5.3979e-11
ENSG00000141551	CSNK1D	0.538051	1.27477e-37	2.32217e-36
ENSG00000049883	PTCD2	0.53767	1.74331e-13	1.02252e-12
ENSG00000095066	HOOK2	0.536979	0.00044092	0.00120426
ENSG00000100083	GGA1	0.536651	2.87891e-12	1.58663e-11
ENSG00000166949	SMAD3	0.536119	5.81529e-31	8.09094e-30
ENSG00000142227	EMP3	0.535951	1.27176e-21	1.15265e-20
ENSG00000171914	TLN2	0.53586	7.97102e-20	6.60134e-19
ENSG00000177051	FBXO46	0.535756	2.12607e-07	8.14679e-07
ENSG00000145016	RUBCN	0.535474	6.02841e-12	3.25524e-11
ENSG00000163535	SGO2	0.53519	2.49089e-18	1.91411e-17
ENSG00000204070	SYS1	0.535107	2.13048e-12	1.18228e-11
ENSG00000197150	ABCB8	0.535058	1.01541e-09	4.6786e-09
ENSG00000137312	FLOT1	0.534863	3.11686e-42	6.79991e-41
ENSG00000171456	ASXL1	0.5347	3.03557e-33	4.6402e-32
ENSG00000155729	KCTD18	0.534554	7.68401e-05	0.000228807
ENSG00000147471	PROSC	0.534327	3.78048e-11	1.93431e-10
ENSG00000135924	DNAJB2	0.534063	3.33549e-17	2.41705e-16
ENSG00000063761	ADCK1	0.534025	0.000320147	0.000890452
ENSG00000273559	CWC25	0.533991	3.04108e-10	1.45428e-09
ENSG00000147124	ZNF41	0.533348	2.50315e-10	1.2039e-09
ENSG00000121988	ZRANB3	0.533065	0.000266364	0.000746379
ENSG00000177311	ZBTB38	0.532942	3.58091e-48	1.00173e-46
ENSG00000010292	NCAPD2	0.532826	5.43243e-62	2.33442e-60
ENSG00000196455	PIK3R4	0.532186	1.69548e-17	1.24925e-16
ENSG00000131018	SYNE1	0.532127	2.66241e-11	1.37522e-10
ENSG00000158796	DEDD	0.531696	2.48067e-14	1.53101e-13
ENSG00000152049	KCNE4	0.531684	0.0236279	0.0490188
ENSG00000099917	MED15	0.531629	8.13086e-23	7.79471e-22
ENSG00000239382	ALKBH6	0.53136	4.96867e-05	0.000150952
ENSG00000099377	HSD3B7	0.531052	1.44484e-06	5.12913e-06
ENSG00000130758	MAP3K10	0.53104	0.00108281	0.0028119
ENSG00000126106	TMEM53	0.530798	0.0139668	0.0302169
ENSG00000149346	SLX4IP	0.530773	0.00428547	0.0101886
ENSG00000099203	TMED1	0.529926	1.03012e-08	4.41736e-08
ENSG00000128891	C15orf57	0.529855	5.40369e-08	2.18219e-07
ENSG00000110906	KCTD10	0.529706	2.48411e-25	2.73237e-24
ENSG00000096093	EFHC1	0.529657	1.27397e-08	5.42269e-08
ENSG00000115661	STK16	0.529649	1.03228e-08	4.42457e-08
ENSG00000143382	ADAMTSL4	0.529646	0.0030522	0.00744178
ENSG00000118096	IFT46	0.529263	3.12488e-06	1.07176e-05
ENSG00000101213	PTK6	0.529088	0.00338443	0.00818685
ENSG00000198466	ZNF587	0.529002	8.04389e-11	4.00024e-10
ENSG00000166881	NEMP1	0.527476	1.60645e-20	1.38065e-19
ENSG00000095139	ARCN1	0.527434	1.02421e-40	2.09559e-39
ENSG00000124702	KLHDC3	0.527311	1.02123e-22	9.74955e-22
ENSG00000172346	CSDC2	0.527248	1.5906e-06	5.62384e-06
ENSG00000102401	ARMCX3	0.526831	3.65638e-17	2.64646e-16
ENSG00000135090	TAOK3	0.526779	5.36566e-07	1.98666e-06
ENSG00000167110	GOLGA2	0.526766	9.16002e-35	1.47997e-33
ENSG00000161558	TMEM143	0.52613	0.00189737	0.0047628
ENSG00000242689	CNTF	0.52603	0.019458	0.0410186
ENSG00000125651	GTF2F1	0.526025	1.81514e-25	2.00371e-24
ENSG00000095303	PTGS1	0.525889	0.00488984	0.0115127
ENSG00000112367	FIG4	0.525879	4.16218e-06	1.41099e-05
ENSG00000076924	XAB2	0.525269	8.5739e-12	4.57746e-11
ENSG00000169429	CXCL8	0.525239	0.0127637	0.0278527
ENSG00000040633	PHF23	0.525139	5.78913e-21	5.1039e-20
ENSG00000088305	DNMT3B	0.524975	7.98363e-06	2.63194e-05
ENSG00000237649	KIFC1	0.524742	1.15852e-24	1.23168e-23
ENSG00000100461	RBM23	0.523835	1.91033e-28	2.40061e-27
ENSG00000146066	HIGD2A	0.522997	4.9395e-14	2.9944e-13
ENSG00000083838	ZNF446	0.521865	0.00413401	0.00985395
ENSG00000120656	TAF12	0.521607	1.64774e-08	6.95902e-08
ENSG00000084112	SSH1	0.520702	2.13246e-22	2.00674e-21
ENSG00000121895	TMEM156	0.52047	4.73285e-06	1.59448e-05
ENSG00000087303	NID2	0.519492	0.00241853	0.00598624
ENSG00000056586	RC3H2	0.519137	2.33386e-38	4.35913e-37
ENSG00000107829	FBXW4	0.519033	2.32556e-05	7.32473e-05
ENSG00000094916	CBX5	0.518043	2.46573e-47	6.54982e-46
ENSG00000109511	ANXA10	0.517558	9.68692e-07	3.50016e-06
ENSG00000164609	SLU7	0.517241	2.57423e-15	1.68583e-14
ENSG00000075826	SEC31B	0.517228	0.00876122	0.0196991
ENSG00000189221	MAOA	0.517069	0.0123617	0.0270363
ENSG00000182446	NPLOC4	0.517045	4.14027e-44	9.78537e-43
ENSG00000144597	EAF1	0.51696	1.90073e-15	1.24964e-14
ENSG00000095383	TBC1D2	0.516562	1.08299e-17	8.05041e-17
ENSG00000136161	RCBTB2	0.516438	0.00456945	0.0108164
ENSG00000161896	IP6K3	0.515869	0.00320051	0.0077828
ENSG00000090020	SLC9A1	0.515825	7.40333e-11	3.69365e-10
ENSG00000143621	ILF2	0.515161	1.1926e-45	2.97908e-44
ENSG00000214485	RPL7P1	0.514751	0.00308277	0.00751134
ENSG00000138629	UBL7	0.514338	3.91929e-17	2.82787e-16
ENSG00000064490	RFXANK	0.514192	5.29709e-12	2.86958e-11
ENSG00000050327	ARHGEF5	0.51383	3.45855e-07	1.29986e-06
ENSG00000128563	PRKRIP1	0.51381	3.17181e-10	1.51522e-09
ENSG00000122741	DCAF10	0.513543	4.77401e-20	4.00769e-19
ENSG00000180881	CAPS2	0.513177	0.0205081	0.0430209
ENSG00000130475	FCHO1	0.513061	0.0171036	0.0363968
ENSG00000133083	DCLK1	0.513032	0.00551831	0.0128723
ENSG00000170899	GSTA4	0.512619	0.00514245	0.0120612
ENSG00000174720	LARP7	0.512369	2.61221e-14	1.61165e-13
ENSG00000105929	ATP6V0A4	0.5123	0.0225834	0.0470424
ENSG00000128886	ELL3	0.511362	0.0151055	0.0324595
ENSG00000118960	HS1BP3	0.511167	5.34666e-05	0.000161822
ENSG00000166275	BORCS7	0.510093	5.56095e-05	0.000168059
ENSG00000120333	MRPS14	0.510035	8.40962e-10	3.90016e-09
ENSG00000117475	BLZF1	0.509863	1.03694e-10	5.12629e-10
ENSG00000205765	C5orf51	0.509833	9.16216e-29	1.17376e-27
ENSG00000165675	ENOX2	0.509618	2.87355e-07	1.08709e-06
ENSG00000119401	TRIM32	0.509379	1.70235e-11	8.92316e-11
ENSG00000266173	STRADA	0.50937	1.78542e-09	8.05932e-09
ENSG00000274879	RP11-411G2.1	0.509222	0.0107432	0.0237785
ENSG00000262664	OVCA2	0.508781	2.23465e-07	8.54509e-07
ENSG00000167566	NCKAP5L	0.508557	9.09791e-12	4.8432e-11
ENSG00000157064	NMNAT2	0.508263	0.00677513	0.0155328
ENSG00000143258	USP21	0.507993	1.0959e-09	5.03655e-09
ENSG00000171606	ZNF274	0.507278	1.27455e-08	5.42389e-08
ENSG00000140382	HMG20A	0.506856	4.77019e-15	3.06512e-14
ENSG00000136908	DPM2	0.506632	5.88064e-24	6.0261e-23
ENSG00000068394	GPKOW	0.506498	6.12157e-12	3.30167e-11
ENSG00000160285	LSS	0.506488	2.61279e-23	2.5799e-22
ENSG00000275740	RP11-449H3.3	0.506121	8.41942e-07	3.06199e-06
ENSG00000180357	ZNF609	0.506099	2.51693e-34	4.00688e-33
ENSG00000162946	DISC1	0.50589	0.00541398	0.012645
ENSG00000143630	HCN3	0.505713	0.00500491	0.0117686
ENSG00000198700	IPO9	0.505414	3.62572e-47	9.56157e-46
ENSG00000143155	TIPRL	0.505282	2.54706e-19	2.06214e-18
ENSG00000134452	FBXO18	0.505257	2.53447e-17	1.84603e-16
ENSG00000213780	GTF2H4	0.5051	2.28305e-10	1.10149e-09
ENSG00000152443	ZNF776	0.504936	3.13081e-06	1.07339e-05
ENSG00000160691	SHC1	0.504693	1.80801e-53	6.04913e-52
ENSG00000156253	RWDD2B	0.504217	1.84173e-08	7.73576e-08
ENSG00000167797	CDK2AP2	0.50389	4.63596e-11	2.35502e-10
ENSG00000179134	SAMD4B	0.503431	3.86042e-27	4.61523e-26
ENSG00000111319	SCNN1A	0.503143	0.000579044	0.00155721
ENSG00000142546	NOSIP	0.50307	6.62812e-12	3.56549e-11
ENSG00000151364	KCTD14	0.50306	0.00337988	0.00817736
ENSG00000166407	LMO1	0.502733	0.000973592	0.00254476
ENSG00000204859	ZBTB48	0.502562	1.97928e-07	7.62072e-07
ENSG00000143845	ETNK2	0.502312	0.0200029	0.0420663
ENSG00000243749	TMEM35B	0.502266	0.00753892	0.0171602
ENSG00000120913	PDLIM2	0.502143	5.91376e-06	1.97215e-05
ENSG00000145934	TENM2	0.502056	3.66912e-08	1.50546e-07
ENSG00000216775	RP1-152L7.5	0.501777	0.0135886	0.0294794
ENSG00000126215	XRCC3	0.501593	4.89179e-06	1.64622e-05
ENSG00000174938	SEZ6L2	0.501245	3.09391e-07	1.16662e-06
ENSG00000165983	PTER	0.501207	1.55723e-06	5.51327e-06
ENSG00000109270	LAMTOR3	0.501167	8.12029e-10	3.76882e-09
ENSG00000167740	CYB5D2	0.501126	0.00344451	0.00831909
ENSG00000143384	MCL1	0.500834	1.13317e-38	2.15361e-37
ENSG00000036054	TBC1D23	0.500757	2.64442e-10	1.2692e-09
[truncated: 6,902 more rows]

## Sheet: HeLa RNA-Seq 24h post mRNA
Supplementary data: HeLa RNA-Seq 24h post mRNA transfection
ENSEMBL ID	Gene symbol	Log2 fold change	P-value	Adjusted p-value
ENSG00000168334	XIRP1	12.5064	1.37336e-67	1.69396e-65
ENSG00000212724	KRTAP2-3	11.1955	4.22626e-22	8.15154e-21
ENSG00000149968	MMP3	10.7256	4.24237e-16	5.37654e-15
ENSG00000197632	SERPINB2	9.98893	5.12492e-18	7.55282e-17
ENSG00000130701	RBBP8NL	9.96447	6.31687e-18	9.23914e-17
ENSG00000212900	KRTAP3-2	9.7183	4.19862e-22	8.10631e-21
ENSG00000212899	KRTAP3-3	9.37469	2.44942e-12	2.24801e-11
ENSG00000221826	PSG3	9.19074	1.60504e-15	1.92695e-14
ENSG00000184350	MRGPRE	9.18113	6.25961e-12	5.56043e-11
ENSG00000099139	PCSK5	8.77627	0	0
ENSG00000178789	CD300LB	8.46842	6.49726e-10	4.70881e-09
ENSG00000162892	IL24	8.32212	0	0
ENSG00000213416	KRTAP4-12	8.29449	8.90442e-10	6.35116e-09
ENSG00000159409	CELF3	8.25514	1.20758e-09	8.49432e-09
ENSG00000248751	RP1-130H16.18	8.13597	3.24583e-09	2.18476e-08
ENSG00000123584	MAGEA9	8.06448	3.36839e-09	2.26411e-08
ENSG00000237265	RP11-402P6.9	8.00958	3.72997e-09	2.49934e-08
ENSG00000115009	CCL20	7.9161	6.68647e-12	5.9206e-11
ENSG00000255398	HCAR3	7.62904	3.47254e-08	2.09553e-07
ENSG00000104879	CKM	7.61763	3.25585e-08	1.96968e-07
ENSG00000261089	RP11-435I10.3	7.60524	3.28518e-08	1.98619e-07
ENSG00000179023	KLHDC7A	7.50929	5.40384e-08	3.18167e-07
ENSG00000050628	PTGER3	7.39315	1.15282e-07	6.48962e-07
ENSG00000166104	RP11-299H22.3	7.34068	1.24812e-07	6.99358e-07
ENSG00000166670	MMP10	7.33834	1.04327e-07	5.89867e-07
ENSG00000281991	TMEM265	7.28809	1.65235e-07	9.11095e-07
ENSG00000211891	IGHE	7.28589	1.3343e-07	7.43991e-07
ENSG00000262406	MMP12	7.28541	3.13609e-18	4.67516e-17
ENSG00000005001	PRSS22	7.20111	1.92005e-07	1.04915e-06
ENSG00000165799	RNASE7	6.97307	5.33308e-07	2.74376e-06
ENSG00000153495	TEX29	6.94656	7.16901e-12	6.3305e-11
ENSG00000205108	FAM205A	6.90729	7.31551e-07	3.70366e-06
ENSG00000232133	IMPDH1P10	6.88666	1.06569e-06	5.27264e-06
ENSG00000186810	CXCR3	6.8794	8.06683e-07	4.06279e-06
ENSG00000283599	RP11-402P6.15	6.84017	9.76604e-07	4.86668e-06
ENSG00000196611	MMP1	6.73014	5.34302e-72	7.55237e-70
ENSG00000283268	RP11-727F15.14	6.71755	1.54562e-06	7.49024e-06
ENSG00000237417	XRCC6P1	6.65796	6.07782e-11	4.88707e-10
ENSG00000136689	IL1RN	6.64904	1.04547e-31	3.53942e-30
ENSG00000221852	KRTAP1-5	6.64294	2.09519e-06	9.99343e-06
ENSG00000256056	RP11-709A23.2	6.60696	1.20335e-08	7.64784e-08
ENSG00000065618	COL17A1	6.59956	2.99136e-47	1.82737e-45
ENSG00000160282	FTCD	6.44648	3.17839e-14	3.43468e-13
ENSG00000105501	SIGLEC5	6.42794	6.14333e-06	2.75001e-05
ENSG00000131738	KRT33B	6.35991	5.37795e-08	3.16836e-07
ENSG00000206073	SERPINB4	6.3576	4.44775e-10	3.27244e-09
ENSG00000105509	HAS1	6.34301	7.69059e-06	3.39786e-05
ENSG00000213417	KRTAP2-4	6.32978	7.96312e-06	3.51106e-05
ENSG00000113600	C9	6.31109	7.74553e-06	3.41979e-05
ENSG00000220583	RPL35P2	6.30472	7.8126e-06	3.44784e-05
ENSG00000254104	RP11-63E5.1	6.29183	8.89926e-06	3.88052e-05
ENSG00000204993	AC139712.2	6.25944	9.3006e-06	4.05188e-05
ENSG00000269118	FAM90A28P	6.24366	7.60014e-08	4.3881e-07
ENSG00000268964	ERVV-2	6.20316	6.12343e-47	3.69409e-45
ENSG00000105246	EBI3	6.19496	4.8338e-13	4.72284e-12
ENSG00000178934	LGALS7B	6.19399	1.18048e-05	5.06198e-05
ENSG00000166592	RRAD	6.17725	1.23217e-60	1.18124e-58
ENSG00000170091	HMP19	6.15475	1.67236e-09	1.15952e-08
ENSG00000133454	MYO18B	6.15023	1.33311e-05	5.67491e-05
ENSG00000142224	IL19	6.12172	9.54103e-20	1.56711e-18
ENSG00000105549	THEG	6.06647	1.88455e-07	1.03168e-06
ENSG00000131737	KRT34	6.05448	2.71895e-30	8.39752e-29
ENSG00000176769	TCERG1L	5.98894	3.16557e-07	1.68271e-06
ENSG00000198090	KRTAP4-6	5.97501	2.78208e-05	0.000112922
ENSG00000196358	NTNG2	5.96947	4.82839e-25	1.10522e-23
ENSG00000100427	MLC1	5.96568	5.68939e-09	3.73855e-08
ENSG00000232810	TNF	5.94577	2.21556e-15	2.63378e-14
ENSG00000213557	RP11-240E2.2	5.91815	2.91895e-05	0.000118106
ENSG00000203923	SPANXN1	5.89151	3.99015e-05	0.000158079
ENSG00000079393	DUSP13	5.85995	4.00536e-05	0.000158585
ENSG00000180043	FAM71E2	5.85253	5.43963e-05	0.000210424
ENSG00000125538	IL1B	5.84307	2.52304e-81	4.88586e-79
ENSG00000143217	NECTIN4	5.81965	4.46822e-223	5.76848e-220
ENSG00000164400	CSF2	5.79896	1.33651e-17	1.90585e-16
ENSG00000177243	DEFB103B	5.7526	5.37068e-05	0.000207965
ENSG00000255432	RP11-831H9.11	5.70298	5.99209e-05	0.000230232
ENSG00000115155	OTOF	5.69881	7.2301e-05	0.000273833
ENSG00000162891	IL20	5.68242	9.64046e-14	1.00262e-12
ENSG00000216588	IGSF23	5.67813	9.44481e-14	9.84385e-13
ENSG00000169429	CXCL8	5.65937	0	0
ENSG00000170827	CELP	5.63569	4.93522e-08	2.92175e-07
ENSG00000117069	ST6GALNAC5	5.63377	1.476e-06	7.18341e-06
ENSG00000185974	GRK1	5.63085	7.17746e-05	0.000272005
ENSG00000231924	PSG1	5.63066	6.75952e-54	5.15347e-52
ENSG00000226945	RP11-564A8.4	5.61913	1.53549e-06	7.44487e-06
ENSG00000179776	CDH5	5.61171	1.91066e-18	2.88837e-17
ENSG00000179913	B3GNT3	5.61116	4.57606e-08	2.72077e-07
ENSG00000176134	RP11-574E24.3	5.59449	0.000102573	0.000378204
ENSG00000104435	STMN2	5.56402	8.83279e-05	0.00032938
ENSG00000168081	PNOC	5.56219	2.00321e-06	9.5878e-06
ENSG00000186115	CYP4F2	5.55694	2.56643e-13	2.56312e-12
ENSG00000196734	LCE1B	5.544	8.66273e-08	4.96313e-07
ENSG00000223722	RP11-467L13.5	5.53404	2.49312e-06	1.17439e-05
ENSG00000057149	SERPINB3	5.4965	1.76937e-20	3.05109e-19
ENSG00000184697	CLDN6	5.49635	1.93437e-10	1.47477e-09
ENSG00000174358	SLC6A19	5.49056	2.83583e-06	1.32328e-05
ENSG00000180190	TDRP	5.48576	0.000114587	0.000418912
ENSG00000172554	SNTG2	5.45112	0.000149763	0.000536968
ENSG00000183668	PSG9	5.44638	7.92688e-09	5.14941e-08
ENSG00000102575	ACP5	5.4326	1.509e-12	1.40896e-11
ENSG00000167850	CD300C	5.41918	3.3966e-06	1.56869e-05
ENSG00000170848	PSG6	5.41637	2.43468e-27	6.50311e-26
ENSG00000131080	EDA2R	5.40989	2.10849e-24	4.67709e-23
ENSG00000010282	HHATL	5.39791	0.000143045	0.000514977
ENSG00000227568	SNX18P26	5.39479	0.000147608	0.000529831
ENSG00000042832	TG	5.36249	7.02736e-15	8.00499e-14
ENSG00000002079	MYH16	5.35934	1.9923e-19	3.20706e-18
ENSG00000227105	PARP1P1	5.35572	9.68671e-15	1.0887e-13
ENSG00000015413	DPEP1	5.35296	7.31076e-10	5.2806e-09
ENSG00000240244	GAPDHP33	5.35098	0.000165954	0.000591187
ENSG00000030304	MUSK	5.33411	5.36969e-06	2.42105e-05
ENSG00000169306	IL1RAPL1	5.31098	2.59427e-07	1.39318e-06
ENSG00000187026	KRTAP21-2	5.30258	0.00019654	0.000692253
ENSG00000187902	SHISA7	5.28727	0.000190252	0.000671692
ENSG00000120937	NPPB	5.28615	3.71583e-07	1.95695e-06
ENSG00000240764	PCDHGC5	5.28151	0.000233664	0.000811643
ENSG00000122733	PHF24	5.2255	5.9515e-14	6.31512e-13
ENSG00000183128	CALHM3	5.21163	3.12788e-16	4.00339e-15
ENSG00000169548	ZNF280A	5.20566	0.000245776	0.000850661
ENSG00000144158	RP11-395L14.17	5.19683	0.000319525	0.00108898
ENSG00000269964	MEI4	5.15696	0.000280806	0.00096415
ENSG00000248583	RP11-241F15.1	5.1362	1.62423e-15	1.94877e-14
ENSG00000181790	ADGRB1	5.13382	1.30074e-05	5.5482e-05
ENSG00000214249	CTAGE11P	5.1262	1.27562e-05	5.45067e-05
ENSG00000080031	PTPRH	5.11912	3.49266e-56	2.85381e-54
ENSG00000135744	AGT	5.10984	8.23234e-44	4.49068e-42
ENSG00000106631	MYL7	5.10388	8.92229e-07	4.46576e-06
ENSG00000178522	AMBN	5.10232	0.000303435	0.00103872
ENSG00000176136	MC5R	5.10029	9.90007e-07	4.9284e-06
ENSG00000163092	XIRP2	5.09738	1.32602e-05	5.64734e-05
ENSG00000211890	IGHA2	5.08646	5.79622e-23	1.16678e-21
ENSG00000271361	HTATSF1P2	5.08088	1.42182e-05	6.0407e-05
ENSG00000198857	HSD3BP5	5.07704	7.49139e-11	5.95529e-10
ENSG00000134339	SAA2	5.07388	7.09813e-27	1.84752e-25
ENSG00000128564	VGF	5.05776	4.77805e-19	7.52863e-18
ENSG00000221878	PSG7	5.03519	1.5619e-05	6.59523e-05
ENSG00000184163	FAM132A	5.0042	1.36469e-14	1.51359e-13
ENSG00000164744	SUN3	4.99887	1.44969e-06	7.06244e-06
ENSG00000179046	TRIML2	4.98977	5.12438e-147	2.68199e-144
ENSG00000189433	GJB4	4.98933	0.000389667	0.00130642
ENSG00000198021	SPANXA1	4.98153	1.51869e-06	7.3671e-06
ENSG00000203926	SPANXA2	4.98153	1.51869e-06	7.3671e-06
ENSG00000164256	PRDM9	4.97619	2.33632e-05	9.55698e-05
ENSG00000169067	ACTBL2	4.97321	5.6604e-22	1.08528e-20
ENSG00000234982	RP11-280O24.3	4.96785	2.79631e-05	0.000113476
ENSG00000182950	ODF3L1	4.93962	2.05807e-08	1.27371e-07
ENSG00000125510	OPRL1	4.92494	2.92408e-12	2.66846e-11
ENSG00000237090	RP11-342M1.6	4.91121	0.000506919	0.00166409
ENSG00000015592	STMN4	4.86919	0.000568495	0.00184992
ENSG00000182759	MAFA	4.86541	3.05221e-05	0.000123086
ENSG00000184811	TUSC5	4.8204	0.000566375	0.00184334
ENSG00000162267	ITIH3	4.80791	0.000691379	0.00221445
ENSG00000158258	CLSTN2	4.80259	5.69677e-17	7.70915e-16
ENSG00000273777	CEACAM20	4.7939	4.0567e-05	0.000160421
ENSG00000129244	ATP1B2	4.7826	1.87349e-61	1.86052e-59
ENSG00000262748	AC004231.7	4.76998	1.15131e-31	3.89096e-30
ENSG00000129946	SHC2	4.76678	5.09902e-06	2.3033e-05
ENSG00000120279	MYCT1	4.74163	3.39583e-16	4.32918e-15
ENSG00000104804	TULP2	4.7331	9.07427e-08	5.18817e-07
ENSG00000188488	SERPINA5	4.6957	0.000845623	0.00265966
ENSG00000100628	ASB2	4.68977	1.38159e-28	3.87746e-27
ENSG00000163739	CXCL1	4.66788	3.63064e-198	3.05684e-195
ENSG00000204882	GPR20	4.65867	7.30763e-06	3.23753e-05
ENSG00000167723	TRPV3	4.6356	2.38712e-91	5.37518e-89
ENSG00000204577	LILRB3	4.63073	8.48673e-25	1.91768e-23
ENSG00000173432	SAA1	4.62953	4.46836e-38	1.95327e-36
ENSG00000277494	GPIHBP1	4.62547	0.000883635	0.00276573
ENSG00000176222	ZNF404	4.62457	1.75497e-07	9.64114e-07
ENSG00000167851	CD300A	4.6206	7.99906e-05	0.000301014
ENSG00000156920	ADGRG4	4.60806	0.000934663	0.0029104
ENSG00000198092	TMPRSS11F	4.59007	0.000890076	0.00278365
ENSG00000234422	UBE2WP1	4.5858	0.000887297	0.00277585
ENSG00000205755	CRLF2	4.54688	3.75375e-07	1.97424e-06
ENSG00000110876	SELPLG	4.52317	7.63878e-44	4.17867e-42
ENSG00000206072	SERPINB11	4.51679	0.00113886	0.00348583
ENSG00000110203	FOLR3	4.49787	8.78771e-10	6.27717e-09
ENSG00000267706	CTD-2105E13.6	4.47339	2.91331e-08	1.77298e-07
ENSG00000177363	LRRN4CL	4.46452	1.12551e-45	6.48676e-44
ENSG00000155265	GOLGA7B	4.46098	5.86591e-13	5.6882e-12
ENSG00000140519	RHCG	4.44655	8.42755e-13	8.07518e-12
ENSG00000012223	LTF	4.44039	1.13871e-53	8.514e-52
ENSG00000178947	SMIM10L2A	4.43274	0.000143393	0.000515751
ENSG00000244694	PTCHD4	4.42581	1.63648e-62	1.713e-60
ENSG00000212722	KRTAP4-9	4.41395	0.00127797	0.00387231
ENSG00000012124	CD22	4.41223	1.13339e-17	1.62458e-16
ENSG00000080573	COL5A3	4.41067	8.53367e-94	1.96732e-91
ENSG00000130513	GDF15	4.40975	0	0
ENSG00000007312	CD79B	4.40975	8.24303e-07	4.14721e-06
ENSG00000204880	KRTAP4-8	4.40196	0.00123708	0.00375899
ENSG00000231672	DIRC3	4.4001	7.22306e-33	2.55246e-31
ENSG00000170835	CEL	4.39716	7.74953e-34	2.84762e-32
ENSG00000268500	AC018755.18	4.39105	0.000177761	0.000629888
ENSG00000189045	ANKDD1B	4.37631	0.000170592	0.000606262
ENSG00000214544	GTF2IRD2P1	4.37328	3.10397e-05	0.000125095
ENSG00000198573	SPANXC	4.3675	0.00016599	0.000591209
ENSG00000136114	THSD1	4.34121	1.97898e-21	3.62906e-20
ENSG00000188263	IL17REL	4.33543	0.00142944	0.00429696
ENSG00000197748	CFAP43	4.32926	4.22791e-10	3.11306e-09
ENSG00000168918	INPP5D	4.32327	1.84783e-11	1.56585e-10
ENSG00000261949	GFY	4.3186	3.31013e-13	3.26545e-12
ENSG00000136167	LCP1	4.30311	2.36349e-47	1.45298e-45
ENSG00000182901	RGS7	4.29381	4.83619e-09	3.20181e-08
ENSG00000236252	RP11-15J10.8	4.29138	7.85995e-08	4.53134e-07
ENSG00000179292	TMEM151A	4.29076	1.09986e-11	9.55957e-11
ENSG00000189320	FAM180A	4.26608	5.11448e-13	4.987e-12
ENSG00000274274	GAGE13	4.26587	0.00168537	0.00498125
ENSG00000227234	SPANXB1	4.26119	2.45759e-33	8.7969e-32
ENSG00000283528	RP11-298A10.1	4.2484	0.00164638	0.00487794
ENSG00000227742	CALR4P	4.24752	0.00158736	0.00472257
ENSG00000204941	PSG5	4.23896	1.05253e-38	4.74006e-37
ENSG00000166961	MS4A15	4.22185	0.0016571	0.00490444
ENSG00000128298	BAIAP2L2	4.21689	1.27197e-07	7.1087e-07
ENSG00000153902	LGI4	4.21381	0.00178345	0.00523915
ENSG00000092051	JPH4	4.19493	0.001764	0.00518753
ENSG00000145113	MUC4	4.19115	4.30012e-40	2.00173e-38
ENSG00000159871	LYPD5	4.1884	6.89075e-58	6.12107e-56
ENSG00000105219	CNTD2	4.18551	1.61927e-20	2.80224e-19
ENSG00000237575	PYY2	4.17684	3.65767e-06	1.68364e-05
ENSG00000161896	IP6K3	4.16591	2.26838e-07	1.22878e-06
ENSG00000124467	PSG8	4.15639	6.9263e-05	0.000263202
ENSG00000155511	GRIA1	4.15067	4.23622e-06	1.93291e-05
ENSG00000221986	MYBPHL	4.12601	6.36637e-06	2.84132e-05
ENSG00000026751	SLAMF7	4.11902	4.80169e-23	9.70613e-22
ENSG00000197641	SERPINB13	4.11407	0.000344142	0.00116509
ENSG00000101188	NTSR1	4.10352	0.000358381	0.00121012
ENSG00000077009	NMRK2	4.09426	0.000364478	0.00122985
ENSG00000111181	SLC6A12	4.08962	5.02153e-06	2.27095e-05
ENSG00000277639	RP11-467J12.4	4.08944	5.28643e-17	7.17391e-16
ENSG00000104415	WISP1	4.07388	4.90093e-07	2.54032e-06
ENSG00000130477	UNC13A	4.07216	2.08105e-73	3.0763e-71
ENSG00000188523	CFAP77	4.04612	0.000415763	0.001386
ENSG00000179869	ABCA13	4.03675	2.93341e-21	5.30893e-20
ENSG00000126860	EVI2A	4.03521	6.05729e-07	3.1018e-06
ENSG00000121797	CCRL2	4.02862	0.000125238	0.000454332
ENSG00000142319	SLC6A3	4.02789	1.77688e-13	1.79871e-12
ENSG00000188293	IGFL1	4.01462	4.34253e-80	8.08587e-78
ENSG00000228286	AP000593.5	4.01292	0.002228	0.0064185
ENSG00000147174	ACRC	4.0063	4.16254e-179	2.98546e-176
ENSG00000214485	RPL7P1	4.00309	0.00229342	0.00659128
ENSG00000198133	TMEM229B	4.00086	2.61382e-17	3.63365e-16
ENSG00000101203	COL20A1	4.00029	6.48367e-07	3.30934e-06
ENSG00000149972	CNTN5	3.99008	1.2002e-18	1.84605e-17
ENSG00000189056	RELN	3.98626	7.8343e-09	5.09611e-08
ENSG00000160808	MYL3	3.98006	0.000463079	0.00153056
ENSG00000239474	KLHL41	3.94549	1.04552e-12	9.90053e-12
ENSG00000163207	IVL	3.92494	0.000565361	0.00184065
ENSG00000095932	SMIM24	3.9225	5.78623e-22	1.10831e-20
ENSG00000162771	FAM71A	3.91661	0.000621717	0.00200961
ENSG00000108405	P2RX1	3.90983	1.1979e-79	2.18461e-77
ENSG00000166396	SERPINB7	3.90581	2.24127e-39	1.02849e-37
ENSG00000130294	KIF1A	3.89969	1.67748e-05	7.04193e-05
ENSG00000128482	RNF112	3.85411	0.000688978	0.00220749
ENSG00000237961	RP11-1281K21.1	3.84604	0.000730077	0.00232532
ENSG00000162426	SLC45A1	3.84416	3.37752e-07	1.78949e-06
ENSG00000108309	RUNDC3A	3.8306	2.55271e-27	6.79963e-26
ENSG00000242221	PSG2	3.8201	6.30202e-17	8.49259e-16
ENSG00000179520	SLC17A8	3.81244	0.000787082	0.00248942
ENSG00000168309	FAM107A	3.79962	2.55225e-05	0.000104051
ENSG00000100385	IL2RB	3.79062	2.30312e-24	5.08551e-23
ENSG00000114771	AADAC	3.79019	0.000791463	0.00250272
ENSG00000162723	SLAMF9	3.78493	0.000826293	0.00260478
ENSG00000010379	SLC6A13	3.78443	1.55625e-10	1.19781e-09
ENSG00000122641	INHBA	3.77533	9.26832e-61	8.97405e-59
ENSG00000125910	S1PR4	3.76497	0.000267759	0.000922134
ENSG00000162992	NEUROD1	3.75579	8.05626e-09	5.22645e-08
ENSG00000164283	ESM1	3.75386	4.62733e-06	2.10249e-05
ENSG00000186973	FAM183A	3.73846	0.0010155	0.0031374
ENSG00000184497	TMEM255B	3.73291	1.14123e-30	3.58765e-29
ENSG00000166736	HTR3A	3.73034	3.65521e-05	0.000145554
ENSG00000236238	AC093106.4	3.72861	0.000968736	0.00300972
ENSG00000214553	LRRC37A11P	3.72129	2.27074e-09	1.55271e-08
ENSG00000260220	CCDC187	3.72123	0.000387877	0.00130132
ENSG00000183160	TMEM119	3.71675	4.13803e-21	7.41285e-20
ENSG00000160963	COL26A1	3.71388	0.000371808	0.00125184
ENSG00000157087	ATP2B2	3.70201	0.000974308	0.00302509
ENSG00000224389	C4B	3.69489	1.25469e-24	2.8089e-23
ENSG00000164825	DEFB1	3.66954	0.00111914	0.00343022
ENSG00000249884	RNF103-CHMP3	3.66597	1.20535e-10	9.38168e-10
ENSG00000197540	GZMM	3.64383	4.57493e-10	3.35964e-09
ENSG00000161082	CELF5	3.63947	8.14705e-09	5.27828e-08
ENSG00000019169	MARCO	3.63829	5.52668e-17	7.48944e-16
ENSG00000100298	APOBEC3H	3.63167	0.00109116	0.0033519
ENSG00000170298	LGALS9B	3.62689	1.79946e-06	8.65969e-06
ENSG00000173535	TNFRSF10C	3.62624	9.39987e-44	5.09884e-42
ENSG00000007516	BAIAP3	3.62041	7.25657e-18	1.05657e-16
ENSG00000105650	PDE4C	3.61666	4.48237e-41	2.12748e-39
ENSG00000225760	LINC00431	3.61359	1.00051e-17	1.44265e-16
ENSG00000268223	ARL14EPL	3.60107	1.46783e-05	6.21846e-05
ENSG00000160471	COX6B2	3.59431	2.09279e-65	2.36999e-63
ENSG00000233974	RP11-823P9.3	3.59027	9.85544e-15	1.10638e-13
ENSG00000116183	PAPPA2	3.58831	9.44636e-23	1.89171e-21
ENSG00000173947	PIFO	3.58728	0.00117929	0.00359524
ENSG00000186517	ARHGAP30	3.57833	1.11158e-26	2.84355e-25
ENSG00000237330	RNF223	3.57713	1.0099e-18	1.56454e-17
ENSG00000243137	PSG4	3.57504	1.40149e-56	1.15982e-54
ENSG00000060558	GNA15	3.57109	3.87188e-13	3.80603e-12
ENSG00000234537	RP11-100G15.7	3.56244	2.09795e-05	8.65319e-05
ENSG00000171812	COL8A2	3.55751	6.32444e-17	8.51689e-16
ENSG00000131126	TEX101	3.5569	0.000659675	0.00211992
ENSG00000171236	LRG1	3.55039	1.69677e-23	3.57151e-22
ENSG00000142619	PADI3	3.54508	1.1053e-16	1.46302e-15
ENSG00000164463	CREBRF	3.53802	1.00664e-282	2.43669e-279
ENSG00000100867	DHRS2	3.5275	7.08026e-56	5.71288e-54
ENSG00000215182	MUC5AC	3.52628	6.56241e-27	1.71499e-25
ENSG00000157368	IL34	3.52187	0.000638717	0.00205872
ENSG00000175600	SUGCT	3.52097	2.6454e-27	7.03684e-26
ENSG00000258590	NBEAP1	3.51946	1.55292e-05	6.56029e-05
ENSG00000263264	CTB-133G6.1	3.51528	0.00148164	0.00443805
ENSG00000181634	TNFSF15	3.51289	4.06749e-74	6.20212e-72
ENSG00000113578	FGF1	3.49423	2.93706e-32	1.01746e-30
ENSG00000167676	PLIN4	3.48051	1.09046e-19	1.78351e-18
ENSG00000163810	TGM4	3.46966	1.73906e-11	1.479e-10
ENSG00000105963	ADAP1	3.46894	2.61082e-55	2.09787e-53
ENSG00000196189	SEMA4A	3.4597	1.92699e-13	1.94456e-12
ENSG00000205177	C11orf91	3.45529	2.52196e-05	0.000102881
ENSG00000105967	TFEC	3.45177	0.00164133	0.0048637
ENSG00000087076	HSD17B14	3.45108	3.84793e-09	2.57392e-08
ENSG00000095752	IL11	3.4423	4.67314e-207	4.76291e-204
ENSG00000157680	DGKI	3.44132	5.32857e-54	4.09476e-52
ENSG00000144583	MARCH4	3.43983	3.01919e-71	4.08857e-69
ENSG00000136695	IL36RN	3.4317	0.00180455	0.00529713
ENSG00000141255	SPATA22	3.42546	0.00162374	0.00481748
ENSG00000250292	RP11-451F20.1	3.41506	0.00181019	0.00530725
ENSG00000171951	SCG2	3.41408	2.74682e-121	1.02293e-118
ENSG00000198576	ARC	3.39684	1.80191e-17	2.53775e-16
ENSG00000259982	CDC37P1	3.39178	0.00119327	0.00363556
ENSG00000279208	bP-21264C1.1	3.38073	2.69159e-67	3.27815e-65
ENSG00000136859	ANGPTL2	3.3393	2.20445e-15	2.6238e-14
ENSG00000166816	LDHD	3.33517	1.44203e-15	1.73987e-14
ENSG00000107165	TYRP1	3.32121	1.31337e-10	1.02019e-09
ENSG00000181652	ATG9B	3.31969	2.17012e-10	1.64479e-09
ENSG00000169059	VCX3A	3.30826	0.00116824	0.00356491
ENSG00000240602	AADACP1	3.2969	2.3292e-05	9.53391e-05
ENSG00000197093	GAL3ST4	3.26627	4.73628e-27	1.24617e-25
ENSG00000143631	FLG	3.25904	1.00935e-26	2.59922e-25
ENSG00000173762	CD7	3.24614	1.36791e-10	1.06e-09
ENSG00000101850	GPR143	3.246	1.56327e-12	1.45752e-11
ENSG00000215262	KCNU1	3.23358	0.000345177	0.00116839
ENSG00000089163	SIRT4	3.23229	5.91898e-10	4.30098e-09
ENSG00000169064	ZBBX	3.23177	0.00255533	0.00727277
ENSG00000249026	CTNNAP1	3.22526	0.000338631	0.0011478
ENSG00000187094	CCK	3.22364	0.00250927	0.00715326
ENSG00000169783	LINGO1	3.20897	7.99258e-05	0.000300829
ENSG00000269891	ARHGAP19-SLIT1	3.20408	0.00323002	0.00898697
ENSG00000169085	C8orf46	3.19894	5.95791e-08	3.49092e-07
ENSG00000172738	TMEM217	3.19094	2.62163e-46	1.5431e-44
ENSG00000123342	MMP19	3.18064	4.38032e-20	7.3378e-19
ENSG00000144229	THSD7B	3.17633	0.000113524	0.000415498
ENSG00000108342	CSF3	3.17004	0.000429544	0.00142948
ENSG00000138271	GPR87	3.16613	3.31898e-17	4.57778e-16
ENSG00000255104	TBC1D26	3.16601	0.000519236	0.00170193
ENSG00000115008	IL1A	3.15745	1.77861e-112	5.83777e-110
ENSG00000104951	IL4I1	3.15742	1.31932e-05	5.62127e-05
ENSG00000159339	PADI4	3.1528	6.60518e-05	0.000251988
ENSG00000124466	LYPD3	3.14032	6.3277e-67	7.61093e-65
ENSG00000116748	AMPD1	3.13972	0.00276414	0.0078074
ENSG00000273802	HIST1H2BG	3.1359	2.32064e-29	6.79867e-28
ENSG00000056291	NPFFR2	3.12372	0.00300167	0.00841083
ENSG00000161381	PLXDC1	3.11259	3.1518e-31	1.02579e-29
ENSG00000170965	PLAC1	3.10999	1.25474e-22	2.48956e-21
ENSG00000170044	ZPLD1	3.10951	4.4149e-05	0.000173558
ENSG00000177599	ZNF491	3.10798	0.000217551	0.000759899
ENSG00000185955	C7orf61	3.10518	6.10782e-12	5.43307e-11
ENSG00000204099	NEU4	3.10145	2.27743e-14	2.48604e-13
ENSG00000100060	MFNG	3.10055	4.35004e-06	1.98022e-05
ENSG00000158296	SLC13A3	3.09978	2.31659e-07	1.25344e-06
ENSG00000127831	VIL1	3.09961	1.09935e-05	4.73717e-05
ENSG00000104760	FGL1	3.0837	0.000608128	0.0019693
ENSG00000136531	SCN2A	3.07689	8.48427e-22	1.60134e-20
ENSG00000125735	TNFSF14	3.07375	1.73242e-22	3.40937e-21
ENSG00000125531	FNDC11	3.06452	1.57899e-05	6.65879e-05
ENSG00000006047	YBX2	3.06422	8.52132e-10	6.09813e-09
ENSG00000153404	PLEKHG4B	3.06152	1.21571e-13	1.25425e-12
ENSG00000073737	DHRS9	3.03744	2.47383e-17	3.44893e-16
ENSG00000188897	CTD-3088G3.8	3.03651	2.57032e-15	3.02764e-14
ENSG00000121104	FAM117A	3.02144	1.66405e-11	1.4202e-10
ENSG00000198788	MUC2	3.01644	5.728e-06	2.57123e-05
ENSG00000102003	SYP	3.01272	8.14202e-28	2.21758e-26
ENSG00000171916	LGALS9C	3.01171	0.00068783	0.00220454
ENSG00000167207	NOD2	3.01111	0.000207952	0.000730056
ENSG00000204540	PSORS1C1	3.00667	9.48898e-44	5.13279e-42
ENSG00000239617	RP11-302B13.1	3.00033	0.000217155	0.000758844
ENSG00000215325	ASS1P10	2.99999	1.48576e-06	7.2263e-06
ENSG00000131096	PYY	2.9893	0.00238299	0.00683045
ENSG00000180155	LYNX1	2.9857	7.14411e-08	4.14208e-07
ENSG00000124116	WFDC3	2.98312	3.64195e-06	1.6768e-05
ENSG00000189280	GJB5	2.97757	5.24251e-18	7.71438e-17
ENSG00000279968	GVQW2	2.97649	0.00379276	0.0104269
ENSG00000162366	PDZK1IP1	2.97401	1.5099e-13	1.54297e-12
ENSG00000108830	RND2	2.97289	6.51938e-13	6.29979e-12
ENSG00000225101	OR52K3P	2.97256	0.00115362	0.00352754
ENSG00000177679	SRRM3	2.97218	3.29253e-07	1.74589e-06
ENSG00000144045	DQX1	2.96754	2.70102e-08	1.65053e-07
ENSG00000159713	TPPP3	2.96533	1.52128e-20	2.63503e-19
ENSG00000198336	MYL4	2.96049	0.000445308	0.00147664
ENSG00000129910	CDH15	2.95768	3.16997e-05	0.000127569
ENSG00000214814	FER1L6	2.95326	0.000313968	0.00107141
ENSG00000130287	NCAN	2.95238	0.000822782	0.00259583
ENSG00000243649	CFB	2.9432	2.32362e-52	1.69162e-50
ENSG00000250492	INTS6P1	2.94282	0.00395328	0.0108282
ENSG00000048052	HDAC9	2.93956	1.53251e-59	1.43368e-57
ENSG00000100290	BIK	2.93504	9.93284e-08	5.6424e-07
ENSG00000170454	KRT75	2.9345	5.83299e-16	7.28277e-15
ENSG00000189068	VSTM1	2.93331	3.69799e-07	1.94861e-06
ENSG00000101197	BIRC7	2.93116	2.00602e-05	8.29877e-05
ENSG00000255408	PCDHA3	2.92936	0.00267156	0.0075713
ENSG00000182782	HCAR2	2.92794	0.000372382	0.00125325
ENSG00000183171	RP11-49C9.2	2.9264	0.000130864	0.000473679
ENSG00000168481	LGI3	2.92337	9.16655e-07	4.58239e-06
ENSG00000241104	CEACAMP10	2.91868	5.7399e-06	2.57597e-05
ENSG00000106366	SERPINE1	2.91557	0	0
ENSG00000131864	USP29	2.90863	3.73073e-05	0.00014847
ENSG00000177692	DNAJC28	2.90712	4.96457e-10	3.632e-09
ENSG00000175946	KLHL38	2.90511	4.49793e-07	2.34146e-06
ENSG00000176746	MAGEB6	2.90501	1.49104e-07	8.26152e-07
ENSG00000196557	CACNA1H	2.90466	5.74875e-05	0.000221542
ENSG00000159167	STC1	2.9029	0.000118898	0.000433365
ENSG00000157873	TNFRSF14	2.90247	4.13596e-80	7.776e-78
ENSG00000184524	CEND1	2.89163	2.48395e-06	1.17064e-05
ENSG00000167210	LOXHD1	2.88977	0.00283896	0.00800357
ENSG00000124762	CDKN1A	2.8847	0	0
ENSG00000078596	ITM2A	2.88001	0.00107138	0.0032971
ENSG00000131044	TTLL9	2.8793	1.13233e-06	5.58805e-06
ENSG00000101204	CHRNA4	2.87844	0.00157845	0.00469896
ENSG00000198768	APCDD1L	2.87346	2.20434e-10	1.66877e-09
ENSG00000274810	NPHP3-ACAD11	2.86416	0.000377812	0.00127042
ENSG00000067445	TRO	2.86346	1.65314e-07	9.11274e-07
ENSG00000230882	AC005077.14	2.85671	0.000529618	0.00173273
ENSG00000160472	TMEM190	2.84492	7.03619e-05	0.000266907
ENSG00000108688	CCL7	2.84247	0.00457385	0.0123377
ENSG00000185507	IRF7	2.83782	3.14754e-28	8.70743e-27
ENSG00000273259	SERPINA3	2.83249	9.26713e-05	0.000344581
ENSG00000213937	CLDN9	2.81976	7.27531e-05	0.000275276
ENSG00000145506	NKD2	2.81861	4.41501e-11	3.59683e-10
ENSG00000205420	KRT6A	2.81483	2.19525e-12	2.02241e-11
ENSG00000165606	DRGX	2.80675	6.74882e-06	3.00301e-05
ENSG00000122133	PAEP	2.8057	1.42384e-07	7.91862e-07
ENSG00000129991	TNNI3	2.79694	0.00451352	0.0121886
ENSG00000105048	TNNT1	2.79592	2.62045e-83	5.28593e-81
ENSG00000144452	ABCA12	2.78212	3.54951e-13	3.49625e-12
ENSG00000169962	TAS1R3	2.76026	6.20206e-14	6.57018e-13
ENSG00000234498	RPL13AP20	2.75875	1.61402e-25	3.81164e-24
ENSG00000089723	OTUB2	2.75831	5.19469e-54	4.00778e-52
ENSG00000136928	GABBR2	2.75659	4.51503e-09	2.99635e-08
ENSG00000132932	ATP8A2	2.75461	0.0053159	0.0141094
ENSG00000172478	C2orf54	2.75371	3.49222e-05	0.000139754
ENSG00000188833	ENTPD8	2.74873	0.00144453	0.00433896
ENSG00000101049	SGK2	2.74562	0.00145273	0.0043591
ENSG00000101222	SPEF1	2.74275	4.90283e-05	0.000191264
ENSG00000177675	CD163L1	2.74123	3.75907e-26	9.30876e-25
ENSG00000149527	PLCH2	2.73902	0.000151813	0.000543512
ENSG00000132965	ALOX5AP	2.73858	7.564e-08	4.36853e-07
ENSG00000162148	PPP1R32	2.73697	3.65031e-07	1.92506e-06
ENSG00000137868	STRA6	2.72974	1.76039e-131	7.41086e-129
ENSG00000182021	RP11-381O7.3	2.7235	1.91553e-07	1.04697e-06
ENSG00000167680	SEMA6B	2.72147	9.51617e-11	7.47285e-10
ENSG00000116661	FBXO2	2.72136	2.28976e-06	1.08493e-05
ENSG00000179178	TMEM125	2.71726	1.00094e-07	5.67924e-07
ENSG00000169896	ITGAM	2.71545	9.27485e-07	4.63145e-06
ENSG00000146216	TTBK1	2.71327	0.000343475	0.00116344
ENSG00000165949	IFI27	2.70277	3.01265e-27	7.95906e-26
ENSG00000120659	TNFSF11	2.69939	0.00423619	0.0115216
ENSG00000243742	RPLP0P2	2.69778	1.02195e-23	2.17235e-22
ENSG00000119630	PGF	2.6956	2.78276e-21	5.05044e-20
ENSG00000176490	DIRAS1	2.68901	6.6301e-19	1.03625e-17
ENSG00000152926	ZNF117	2.6849	3.43406e-28	9.45954e-27
ENSG00000186897	C1QL4	2.68034	4.64608e-07	2.41728e-06
ENSG00000111335	OAS2	2.67682	4.32875e-28	1.18734e-26
ENSG00000179148	ALOXE3	2.67229	6.74056e-08	3.91985e-07
ENSG00000185304	RGPD2	2.66612	0.00129837	0.00392982
ENSG00000279487	AC234582.1	2.66494	0.000123945	0.000450149
ENSG00000138109	CYP2C9	2.66195	0.00480416	0.012905
ENSG00000058335	RASGRF1	2.65632	3.78726e-09	2.53422e-08
ENSG00000160161	CILP2	2.65506	1.5587e-06	7.54982e-06
ENSG00000169245	CXCL10	2.64564	0.00576808	0.0151847
ENSG00000163803	PLB1	2.64166	5.55009e-23	1.11839e-21
ENSG00000183287	CCBE1	2.64139	3.20917e-25	7.44257e-24
ENSG00000268879	IGFL1P1	2.63116	1.44871e-43	7.68608e-42
ENSG00000125998	FAM83C	2.62742	0.00525188	0.0139606
ENSG00000213462	ERV3-1	2.62631	4.50091e-42	2.24062e-40
ENSG00000243710	CFAP57	2.62443	1.65505e-11	1.41361e-10
ENSG00000126016	AMOT	2.62178	4.12507e-10	3.0408e-09
ENSG00000144596	GRIP2	2.62067	7.86638e-05	0.000296309
ENSG00000162572	SCNN1D	2.62022	5.54549e-20	9.24168e-19
ENSG00000214212	C19orf38	2.61988	0.00101971	0.00314941
ENSG00000180720	CHRM4	2.61867	0.000122978	0.000446805
ENSG00000178602	OTOS	2.61671	0.000738565	0.00235003
ENSG00000130203	APOE	2.61411	4.40835e-10	3.24468e-09
ENSG00000163017	ACTG2	2.6112	3.96248e-127	1.59861e-124
ENSG00000172748	ZNF596	2.60565	6.02971e-42	2.97113e-40
ENSG00000197249	SERPINA1	2.60555	8.03383e-06	3.53779e-05
ENSG00000167711	SERPINF2	2.588	2.34408e-16	3.01816e-15
ENSG00000221866	PLXNA4	2.58479	1.11871e-06	5.5251e-06
ENSG00000136155	SCEL	2.5818	1.08952e-14	1.21887e-13
ENSG00000197915	HRNR	2.57513	5.57322e-06	2.50581e-05
ENSG00000205426	KRT81	2.57441	9.23548e-36	3.64247e-34
ENSG00000215156	RP11-1023L17.2	2.57238	2.20342e-05	9.04966e-05
ENSG00000181333	HEPHL1	2.56697	0.00281978	0.00795298
ENSG00000254415	SIGLEC14	2.56293	8.52261e-06	3.72972e-05
ENSG00000108691	CCL2	2.55469	1.11891e-155	7.22256e-153
ENSG00000171368	TPPP	2.55277	1.52671e-60	1.44925e-58
ENSG00000136383	ALPK3	2.55187	2.6065e-24	5.73578e-23
ENSG00000172361	CFAP53	2.55049	5.16248e-05	0.000200625
ENSG00000216331	HIST1H1PS1	2.54809	4.41932e-05	0.000173696
ENSG00000104888	SLC17A7	2.54364	2.59859e-13	2.5939e-12
ENSG00000142156	COL6A1	2.54107	5.89803e-63	6.31024e-61
ENSG00000126460	PRRG2	2.5401	1.10347e-08	7.04075e-08
ENSG00000089558	KCNH4	2.53916	3.79112e-06	1.74258e-05
ENSG00000164746	C7orf57	2.5373	2.11787e-09	1.45486e-08
ENSG00000169994	MYO7B	2.53446	3.91198e-09	2.61316e-08
ENSG00000155530	LRGUK	2.53337	3.3913e-05	0.00013594
ENSG00000132274	TRIM22	2.53126	1.20849e-65	1.37661e-63
ENSG00000168427	KLHL30	2.51991	1.10163e-21	2.06071e-20
ENSG00000165887	ANKRD2	2.51952	2.69874e-05	0.000109792
ENSG00000163071	SPATA18	2.51852	0.00606944	0.0159304
ENSG00000170075	GPR37L1	2.51369	1.49454e-07	8.27851e-07
ENSG00000136274	NACAD	2.51315	9.56547e-39	4.31784e-37
ENSG00000213144	RP11-64B16.2	2.51243	1.39605e-28	3.91237e-27
ENSG00000213654	GPSM3	2.4977	1.53317e-11	1.31488e-10
ENSG00000134668	SPOCD1	2.49232	1.77335e-258	2.86174e-255
ENSG00000183729	NPBWR1	2.49232	0.000154653	0.00055327
ENSG00000105499	PLA2G4C	2.49001	1.17912e-18	1.81797e-17
ENSG00000160460	SPTBN4	2.48896	0.00019944	0.000701828
ENSG00000166924	NYAP1	2.47986	2.6815e-06	1.2555e-05
ENSG00000231274	SBK3	2.47573	0.000865355	0.00271378
ENSG00000179603	GRM8	2.47064	0.000447154	0.00148172
ENSG00000007314	SCN4A	2.47002	0.000265667	0.000915417
ENSG00000166866	MYO1A	2.46749	5.61347e-05	0.000216846
ENSG00000184574	LPAR5	2.4658	1.48763e-18	2.26834e-17
ENSG00000176428	VPS37D	2.4492	0.00693701	0.0179544
ENSG00000153233	PTPRR	2.44766	9.58612e-19	1.48746e-17
ENSG00000197635	DPP4	2.4319	0.000194716	0.000686203
ENSG00000249834	PGBD4P3	2.42531	0.00709373	0.0182989
ENSG00000283234	RP11-26H16.4	2.42068	0.00693656	0.0179544
ENSG00000164850	GPER1	2.4204	1.37291e-08	8.68271e-08
ENSG00000204866	IGFL2	2.4202	4.10404e-29	1.18974e-27
ENSG00000099399	MAGEB2	2.41979	0.00720598	0.0185564
ENSG00000041515	MYO16	2.41783	3.71256e-36	1.49779e-34
ENSG00000023445	BIRC3	2.41776	6.47536e-153	4.04501e-150
ENSG00000138622	HCN4	2.41772	0.00698541	0.0180564
ENSG00000163734	CXCL3	2.41695	9.77844e-34	3.57282e-32
ENSG00000125740	FOSB	2.41677	2.51556e-125	9.94159e-123
ENSG00000282988	RP1-34B20.21	2.41161	1.17615e-15	1.42797e-14
ENSG00000183508	FAM46C	2.41161	2.42534e-09	1.65259e-08
ENSG00000204613	TRIM10	2.40673	7.26708e-07	3.68202e-06
ENSG00000090339	ICAM1	2.40512	9.33525e-145	4.63531e-142
ENSG00000182798	MAGEB17	2.40464	0.000330431	0.00112319
ENSG00000118160	SLC8A2	2.39888	0.00115955	0.00354231
ENSG00000104870	FCGRT	2.39295	5.7174e-25	1.30256e-23
ENSG00000144671	SLC22A14	2.38252	9.61373e-05	0.000356238
ENSG00000145879	SPINK7	2.37706	0.000227716	0.000792831
ENSG00000203812	HIST2H2AA3	2.3768	4.58058e-05	0.000179488
ENSG00000123612	ACVR1C	2.37544	0.00407276	0.0111255
ENSG00000248400	ST13P12	2.36954	0.00703975	0.0181815
ENSG00000113140	SPARC	2.36942	2.71057e-32	9.40685e-31
ENSG00000197769	MAP1LC3C	2.36612	0.00208609	0.00604386
ENSG00000108018	SORCS1	2.36528	0.000340118	0.00115227
ENSG00000141524	TMC6	2.36264	2.25649e-36	9.21878e-35
ENSG00000137033	IL33	2.36219	2.66536e-07	1.42938e-06
ENSG00000136542	GALNT5	2.36145	2.83447e-07	1.51545e-06
ENSG00000103546	SLC6A2	2.35372	0.000542265	0.00177112
ENSG00000081041	CXCL2	2.34917	3.48634e-106	1.00765e-103
ENSG00000099840	IZUMO4	2.34836	2.77127e-09	1.87773e-08
ENSG00000240280	TCAM1P	2.3443	0.000130997	0.000474069
ENSG00000104892	KLC3	2.34259	1.23544e-23	2.61753e-22
ENSG00000052344	PRSS8	2.33986	9.55133e-08	5.44324e-07
ENSG00000197191	CYSRT1	2.33714	2.90525e-139	1.33953e-136
ENSG00000163751	CPA3	2.3358	0.00318343	0.00887009
ENSG00000282815	TEX13C	2.33453	0.00427716	0.0116167
ENSG00000135373	EHF	2.33218	1.6574e-09	1.15038e-08
ENSG00000058085	LAMC2	2.33112	2.926e-38	1.29365e-36
ENSG00000175084	DES	2.32114	4.17775e-19	6.60965e-18
ENSG00000164796	CSMD3	2.31827	7.41344e-12	6.5374e-11
ENSG00000126583	PRKCG	2.31492	2.22811e-05	9.14721e-05
ENSG00000110427	KIAA1549L	2.31135	2.78673e-09	1.88755e-08
ENSG00000204248	COL11A2	2.30934	1.99366e-14	2.1849e-13
ENSG00000117407	ARTN	2.30642	5.01415e-26	1.23066e-24
ENSG00000136425	CIB2	2.30239	2.20382e-13	2.2101e-12
ENSG00000062038	CDH3	2.30212	5.55117e-19	8.71671e-18
ENSG00000250770	RP5-1063M23.3	2.30138	2.95562e-19	4.71463e-18
ENSG00000128510	CPA4	2.30126	3.28688e-263	7.07228e-260
ENSG00000197380	DACT3	2.29776	1.58837e-16	2.0783e-15
ENSG00000137877	SPTBN5	2.29551	6.35503e-36	2.52183e-34
ENSG00000115705	TPO	2.29545	8.08778e-05	0.000304057
ENSG00000205777	GAGE1	2.29395	0.00823528	0.0208852
ENSG00000174600	CMKLR1	2.28574	0.00289618	0.00815183
ENSG00000139973	SYT16	2.28367	3.54125e-07	1.87009e-06
ENSG00000166046	TCP11L2	2.28142	4.03364e-28	1.10954e-26
ENSG00000073756	PTGS2	2.27924	3.08196e-115	1.06575e-112
ENSG00000169894	MUC3A	2.27697	8.2555e-06	3.62265e-05
ENSG00000140465	CYP1A1	2.27593	1.00333e-75	1.59258e-73
ENSG00000047648	ARHGAP6	2.27085	9.43994e-07	4.71267e-06
ENSG00000132718	SYT11	2.26983	1.51389e-61	1.51898e-59
ENSG00000271647	KRT8P47	2.26907	3.55038e-05	0.000141817
ENSG00000188389	PDCD1	2.26513	0.00826891	0.0209591
ENSG00000166793	YPEL4	2.26092	0.000274024	0.00094237
ENSG00000114841	DNAH1	2.25969	4.3817e-21	7.83486e-20
ENSG00000136244	IL6	2.25843	9.01747e-199	8.3154e-196
ENSG00000183580	FBXL7	2.25462	0.00813614	0.0206686
ENSG00000129009	ISLR	2.24865	2.31719e-12	2.1307e-11
ENSG00000160255	ITGB2	2.24826	5.17439e-07	2.66921e-06
ENSG00000186510	CLCNKA	2.24285	0.000464621	0.00153513
ENSG00000162444	RBP7	2.23722	1.93201e-06	9.26056e-06
ENSG00000172794	RAB37	2.23273	6.50148e-06	2.89835e-05
ENSG00000159753	CARMIL2	2.23194	5.83892e-17	7.89049e-16
ENSG00000149489	ROM1	2.22465	8.82822e-62	8.9507e-60
ENSG00000137745	MMP13	2.22351	1.75643e-05	7.35423e-05
ENSG00000204610	TRIM15	2.22253	1.79038e-09	1.23824e-08
ENSG00000167103	PIP5KL1	2.22242	1.49549e-18	2.27854e-17
ENSG00000010310	GIPR	2.21729	2.47205e-10	1.86633e-09
ENSG00000140488	CELF6	2.21526	0.000272908	0.000938865
ENSG00000149256	TENM4	2.21399	8.76017e-05	0.000327113
ENSG00000159784	FAM131B	2.21023	4.88896e-05	0.000190838
ENSG00000176092	AIM1L	2.20496	4.12533e-20	6.92262e-19
ENSG00000243566	UPK3B	2.20238	9.78605e-25	2.20357e-23
ENSG00000112077	RHAG	2.20161	0.000510158	0.00167416
ENSG00000257150	PGAM1P5	2.20134	0.000137082	0.000494521
ENSG00000146469	VIP	2.19823	0.00357968	0.0098747
ENSG00000184489	PTP4A3	2.19198	3.56591e-05	0.000142409
ENSG00000185758	CLDN24	2.18826	0.00946572	0.0237071
ENSG00000163825	RTP3	2.18019	0.00858688	0.0217025
ENSG00000100311	PDGFB	2.17851	1.64753e-63	1.78237e-61
ENSG00000171798	KNDC1	2.17771	0.00575014	0.0151396
ENSG00000124839	RAB17	2.17399	2.17929e-10	1.65044e-09
ENSG00000242550	SERPINB10	2.17368	0.000314268	0.00107201
ENSG00000069812	HES2	2.1675	4.86235e-14	5.19071e-13
ENSG00000162946	DISC1	2.16722	6.29359e-34	2.33478e-32
ENSG00000163286	ALPPL2	2.16696	7.03637e-06	3.1245e-05
ENSG00000102886	GDPD3	2.15814	6.20376e-16	7.73075e-15
ENSG00000240583	AQP1	2.15507	4.06207e-144	1.96655e-141
ENSG00000161249	DMKN	2.15433	5.94409e-06	2.66267e-05
ENSG00000160716	CHRNB2	2.14864	0.000356915	0.00120601
ENSG00000184730	APOBR	2.14818	0.000280022	0.000961801
ENSG00000092068	SLC7A8	2.14804	2.95155e-06	1.37462e-05
ENSG00000167895	TMC8	2.14186	5.10035e-05	0.00019833
ENSG00000180573	HIST1H2AC	2.13706	1.54796e-74	2.3981e-72
ENSG00000104953	TLE6	2.12572	1.23797e-05	5.29913e-05
ENSG00000261678	SCRT1	2.12564	0.0100075	0.0249254
ENSG00000225968	ELFN1	2.12363	2.01499e-07	1.09762e-06
ENSG00000104903	LYL1	2.1177	0.000183329	0.000648195
ENSG00000230666	CEACAM22P	2.11632	5.74955e-06	2.57911e-05
ENSG00000273047	RP4-583P15.14	2.11563	0.00299333	0.00838989
ENSG00000079385	CEACAM1	2.11546	4.21998e-05	0.000166333
ENSG00000185924	RTN4RL1	2.11433	0.00455845	0.0122996
ENSG00000143369	ECM1	2.11165	2.68265e-64	2.935e-62
ENSG00000119782	FKBP1B	2.11073	4.41861e-13	4.32809e-12
ENSG00000050730	TNIP3	2.11009	7.08228e-16	8.76347e-15
ENSG00000169933	FRMPD4	2.10678	1.49496e-05	6.3306e-05
ENSG00000181804	SLC9A9	2.1064	8.18763e-17	1.09272e-15
ENSG00000060718	COL11A1	2.09874	5.26686e-05	0.000204394
ENSG00000204936	CD177	2.08878	7.28759e-15	8.29166e-14
ENSG00000110492	MDK	2.08735	1.87099e-50	1.27577e-48
ENSG00000131386	GALNT15	2.08466	0.000235704	0.000818141
ENSG00000128342	LIF	2.08343	5.30228e-260	1.02679e-256
ENSG00000105523	FAM83E	2.08244	0.00450685	0.012174
ENSG00000174938	SEZ6L2	2.08086	1.67816e-117	6.13162e-115
ENSG00000250510	GPR162	2.07932	8.8734e-05	0.000330703
ENSG00000085465	OVGP1	2.07929	4.06389e-06	1.86045e-05
ENSG00000250130	RP11-616K22.1	2.07686	0.000104071	0.000383433
ENSG00000165269	AQP7	2.07034	0.00163334	0.00484151
ENSG00000174807	CD248	2.07015	0.00138638	0.00417531
ENSG00000136378	ADAMTS7	2.06726	1.53233e-24	3.42257e-23
ENSG00000104856	RELB	2.06433	8.95759e-41	4.22053e-39
ENSG00000137331	IER3	2.06051	1.62359e-116	5.82239e-114
ENSG00000125775	SDCBP2	2.05737	1.66795e-06	8.04678e-06
ENSG00000065534	MYLK	2.05511	1.21744e-95	2.91058e-93
ENSG00000165029	ABCA1	2.05092	5.67825e-91	1.2639e-88
ENSG00000163297	ANTXR2	2.04911	3.02214e-62	3.12961e-60
ENSG00000161544	CYGB	2.04904	6.12201e-06	2.74174e-05
ENSG00000171786	NHLH1	2.04621	1.28709e-07	7.187e-07
ENSG00000183153	GJD3	2.0452	0.00763131	0.0195141
ENSG00000105889	STEAP1B	2.04461	0.0109085	0.02691
ENSG00000070808	CAMK2A	2.03881	0.000523762	0.00171531
ENSG00000139200	PIANP	2.037	0.000644772	0.00207616
ENSG00000008056	SYN1	2.03373	0.00177	0.0052036
ENSG00000178031	ADAMTSL1	2.03159	0.000303915	0.00104017
ENSG00000159648	TEPP	2.03006	0.000314146	0.00107178
ENSG00000168993	CPLX1	2.02855	0.00104399	0.00321975
ENSG00000243130	PSG11	2.02797	0.00052933	0.00173209
ENSG00000180777	ANKRD30B	2.0279	2.01256e-14	2.20312e-13
ENSG00000118503	TNFAIP3	2.02769	1.65509e-214	1.88535e-211
ENSG00000254827	SLC22A18AS	2.0267	0.000109142	0.000400516
ENSG00000149418	ST14	2.02575	7.96072e-07	4.01248e-06
ENSG00000127084	FGD3	2.02129	2.95837e-09	1.99961e-08
ENSG00000233198	RNF224	2.01898	3.23033e-13	3.1916e-12
ENSG00000071203	MS4A12	2.01789	0.00196869	0.00573029
ENSG00000079931	MOXD1	2.01785	0.00160089	0.00475917
ENSG00000124249	KCNK15	2.01385	5.91664e-31	1.89695e-29
ENSG00000124145	SDC4	2.01337	4.51796e-150	2.65122e-147
ENSG00000196684	HSH2D	2.0079	1.33338e-05	5.67491e-05
ENSG00000099889	ARVCF	2.00372	8.75831e-18	1.2695e-16
ENSG00000105559	PLEKHA4	2.00177	7.64267e-20	1.26496e-18
ENSG00000064270	ATP2C2	1.99839	1.63478e-10	1.25576e-09
ENSG00000073282	TP63	1.99543	2.01381e-14	2.20325e-13
ENSG00000182870	GALNT9	1.98847	0.00782289	0.0199487
ENSG00000012779	ALOX5	1.98833	0.000369377	0.00124443
ENSG00000138316	ADAMTS14	1.98723	0.00803054	0.0204256
ENSG00000215559	ANKRD20A11P	1.98495	0.00414695	0.0113075
ENSG00000158525	CPA5	1.98369	0.000651657	0.00209658
ENSG00000113070	HBEGF	1.9785	3.73065e-69	4.8486e-67
ENSG00000067715	SYT1	1.97807	1.50917e-10	1.16342e-09
ENSG00000187122	SLIT1	1.97802	0.00252415	0.00719248
ENSG00000140511	HAPLN3	1.97285	2.7721e-18	4.14852e-17
ENSG00000186832	KRT16	1.96988	8.68257e-27	2.24483e-25
ENSG00000107984	DKK1	1.96711	1.38147e-66	1.63123e-64
ENSG00000181444	ZNF467	1.96211	0.00264165	0.00749641
ENSG00000054179	ENTPD2	1.96058	6.54107e-05	0.000249739
ENSG00000134198	TSPAN2	1.95958	4.79117e-23	9.69499e-22
ENSG00000081923	ATP8B1	1.95823	1.37185e-103	3.79513e-101
ENSG00000134070	IRAK2	1.95804	1.47189e-68	1.85085e-66
ENSG00000120051	CFAP58	1.95707	8.33593e-05	0.000312416
ENSG00000077092	RARB	1.95476	0.00161933	0.0048081
ENSG00000125637	PSD4	1.95226	1.7904e-48	1.14805e-46
ENSG00000101460	MAP1LC3A	1.94933	9.31876e-30	2.77201e-28
ENSG00000172183	ISG20	1.9488	2.90554e-22	5.64351e-21
ENSG00000050165	DKK3	1.94658	8.06021e-103	2.10927e-100
ENSG00000144460	NYAP2	1.94595	1.18346e-42	6.06288e-41
ENSG00000163701	IL17RE	1.94578	4.93735e-06	2.23653e-05
ENSG00000110900	TSPAN11	1.94432	0.00189654	0.00553442
ENSG00000204962	PCDHA8	1.93964	0.000550728	0.00179603
ENSG00000205277	MUC12	1.93943	8.75113e-20	1.44103e-18
ENSG00000137975	CLCA2	1.93518	0.000923604	0.00288245
ENSG00000267001	AC006538.4	1.92879	0.00444587	0.0120277
ENSG00000171219	CDC42BPG	1.92381	1.69782e-32	5.90273e-31
ENSG00000112297	AIM1	1.9183	5.8615e-58	5.255e-56
ENSG00000198569	SLC34A3	1.91808	3.23166e-08	1.95627e-07
ENSG00000173641	HSPB7	1.91623	3.61448e-09	2.42363e-08
ENSG00000172482	AGXT	1.91412	1.01299e-05	4.38457e-05
ENSG00000179168	GGN	1.9138	0.00314505	0.00876945
ENSG00000039068	CDH1	1.90947	5.27369e-15	6.077e-14
ENSG00000129990	SYT5	1.90815	2.12622e-05	8.75862e-05
ENSG00000174788	PCP2	1.90617	0.004645	0.0125174
ENSG00000179564	LSMEM2	1.89928	9.39925e-06	4.09118e-05
ENSG00000105327	BBC3	1.89789	9.50419e-26	2.28348e-24
ENSG00000204219	TCEA3	1.89597	3.96068e-45	2.2625e-43
ENSG00000110799	VWF	1.89199	7.08932e-06	3.14584e-05
ENSG00000173918	C1QTNF1	1.89166	1.37812e-71	1.90624e-69
ENSG00000174255	ZNF80	1.89077	0.000478729	0.00157717
ENSG00000185615	PDIA2	1.88836	4.61264e-05	0.000180634
ENSG00000167701	GPT	1.88601	6.76327e-05	0.000257817
ENSG00000038427	VCAN	1.88523	2.48437e-07	1.33787e-06
ENSG00000183066	WBP2NL	1.88179	1.78611e-05	7.46396e-05
ENSG00000100739	BDKRB1	1.88116	1.99768e-24	4.43637e-23
ENSG00000070729	CNGB1	1.87848	1.87689e-06	9.00989e-06
ENSG00000196754	S100A2	1.87746	1.34719e-99	3.43267e-97
ENSG00000178821	TMEM52	1.87696	1.83881e-05	7.67097e-05
ENSG00000213889	PPM1N	1.87048	1.62158e-07	8.95404e-07
ENSG00000041982	TNC	1.87027	1.53707e-137	6.92219e-135
ENSG00000125618	PAX8	1.86622	3.62165e-08	2.18009e-07
ENSG00000163131	CTSS	1.86343	1.08343e-16	1.43702e-15
ENSG00000173391	OLR1	1.86263	4.75823e-53	3.51691e-51
ENSG00000006071	ABCC8	1.86246	5.33596e-05	0.000206869
ENSG00000110628	SLC22A18	1.86131	9.41853e-30	2.79739e-28
ENSG00000140678	ITGAX	1.85946	3.89125e-06	1.78564e-05
ENSG00000185527	PDE6G	1.85613	0.000974627	0.00302515
ENSG00000103196	CRISPLD2	1.85299	1.7091e-50	1.17364e-48
ENSG00000211895	IGHA1	1.8525	1.65888e-18	2.52351e-17
ENSG00000217275	RP1-34B20.4	1.84907	0.00169716	0.00501303
ENSG00000224383	PRR29	1.84773	0.000637003	0.00205387
ENSG00000102032	RENBP	1.84511	5.05402e-08	2.98934e-07
ENSG00000162511	LAPTM5	1.84049	1.56971e-06	7.59938e-06
ENSG00000168243	GNG4	1.83899	8.40619e-09	5.43378e-08
ENSG00000099994	SUSD2	1.83698	1.54651e-22	3.0497e-21
ENSG00000276600	RAB7B	1.83683	4.2585e-05	0.000167716
ENSG00000170412	GPRC5C	1.83468	5.85511e-12	5.22026e-11
ENSG00000104368	PLAT	1.83207	5.80048e-24	1.25085e-22
ENSG00000229715	EEF1DP3	1.82645	0.000194683	0.000686203
ENSG00000158246	FAM46B	1.82568	1.19261e-31	4.02351e-30
ENSG00000170667	RASA4B	1.82364	1.07332e-32	3.76482e-31
ENSG00000103485	QPRT	1.82355	1.11546e-37	4.81087e-36
ENSG00000186577	C6orf1	1.82205	7.52304e-31	2.38435e-29
ENSG00000117115	PADI2	1.82161	1.48912e-07	8.25325e-07
ENSG00000198542	ITGBL1	1.81915	3.0898e-11	2.55483e-10
ENSG00000163975	MELTF	1.81897	4.40942e-51	3.07153e-49
ENSG00000267795	SMIM22	1.8168	0.000241092	0.000835793
ENSG00000136367	ZFHX2	1.8167	0.00221	0.00637328
ENSG00000163874	ZC3H12A	1.81619	9.26908e-108	2.80462e-105
ENSG00000170786	SDR16C5	1.81568	4.11876e-05	0.000162808
ENSG00000164125	FAM198B	1.81311	0.000848566	0.00266761
ENSG00000178726	THBD	1.81138	7.84688e-47	4.70448e-45
ENSG00000227158	AC073621.2	1.80944	0.00768523	0.019639
ENSG00000204956	PCDHGA1	1.80678	8.20497e-06	3.60375e-05
ENSG00000008735	MAPK8IP2	1.80315	5.0068e-10	3.65874e-09
ENSG00000244731	C4A	1.80257	1.23588e-25	2.93655e-24
ENSG00000161513	FDXR	1.79794	3.30582e-58	3.00551e-56
ENSG00000060140	STYK1	1.79439	5.67966e-12	5.0685e-11
ENSG00000128422	KRT17	1.79417	1.1888e-177	8.22179e-175
ENSG00000278558	TMEM191B	1.79318	0.0101134	0.0251504
ENSG00000204396	VWA7	1.7883	2.6011e-35	1.0014e-33
ENSG00000279152	AC129492.1	1.78612	0.00771665	0.0197066
ENSG00000125744	RTN2	1.78249	8.75114e-28	2.3768e-26
ENSG00000115598	IL1RL2	1.77937	2.05569e-11	1.73306e-10
ENSG00000111291	GPRC5D	1.77923	4.04767e-10	2.98602e-09
ENSG00000067141	NEO1	1.77715	7.77735e-18	1.12985e-16
ENSG00000188629	ZNF177	1.7763	0.00490282	0.0131446
ENSG00000189233	NUGGC	1.77539	1.83267e-07	1.00452e-06
ENSG00000102316	MAGED2	1.77457	1.1202e-235	1.54947e-232
ENSG00000167656	LY6D	1.77445	9.87315e-05	0.000365291
ENSG00000259205	PRKXP1	1.7739	0.00267456	0.00757871
ENSG00000073734	ABCB11	1.7726	0.000114126	0.000417384
ENSG00000174502	SLC26A9	1.77129	0.000190897	0.000673847
ENSG00000182902	SLC25A18	1.77093	1.70097e-06	8.20014e-06
ENSG00000105464	GRIN2D	1.7702	2.59323e-06	1.21799e-05
ENSG00000056558	TRAF1	1.76988	1.24781e-18	1.91777e-17
ENSG00000261857	MIA	1.76959	0.00673428	0.0174976
ENSG00000187017	ESPN	1.76915	0.00416689	0.0113538
ENSG00000137094	DNAJB5	1.76796	9.73603e-63	1.03026e-60
ENSG00000130176	CNN1	1.76471	1.14128e-28	3.21235e-27
ENSG00000122861	PLAU	1.76231	2.42671e-54	1.90256e-52
ENSG00000255819	KLRC4-KLRK1	1.76113	0.00872836	0.0220228
ENSG00000224321	RPL12P14	1.76087	2.23812e-15	2.65897e-14
ENSG00000082126	MPP4	1.75707	0.00045767	0.00151397
ENSG00000250644	RP11-295K3.1	1.75643	1.4737e-07	8.17714e-07
ENSG00000165548	TMEM63C	1.75238	3.07416e-22	5.95907e-21
ENSG00000136918	WDR38	1.75067	0.00309501	0.00864363
ENSG00000260799	KRT8P50	1.74972	0.00450514	0.0121711
ENSG00000028277	POU2F2	1.74753	2.95126e-05	0.000119338
ENSG00000180596	HIST1H2BC	1.7467	1.77696e-10	1.3585e-09
ENSG00000145107	TM4SF19	1.74563	1.82235e-11	1.54577e-10
ENSG00000115423	DNAH6	1.74563	0.00109097	0.00335184
ENSG00000153303	FRMD1	1.74312	0.00753864	0.0193052
ENSG00000115414	FN1	1.73949	1.03527e-258	1.82255e-255
ENSG00000187908	DMBT1	1.7376	6.67524e-31	2.12959e-29
ENSG00000135205	CCDC146	1.73148	0.000519865	0.00170342
ENSG00000204616	TRIM31	1.73134	0.00772804	0.0197257
ENSG00000198829	SUCNR1	1.72943	0.0129233	0.0312668
ENSG00000266714	MYO15B	1.72358	3.60947e-37	1.53284e-35
ENSG00000162745	OLFML2B	1.72164	1.02026e-11	8.91177e-11
ENSG00000255872	RP11-613M10.9	1.71669	0.00544451	0.0144251
ENSG00000198959	TGM2	1.71614	2.92339e-179	2.17737e-176
ENSG00000177839	PCDHB9	1.71228	8.55357e-06	3.73989e-05
ENSG00000165757	KIAA1462	1.71193	0.00107605	0.00330968
ENSG00000099834	CDHR5	1.71102	0.00402377	0.0110104
ENSG00000271680	RP11-564A8.8	1.71049	0.00907765	0.0228445
ENSG00000179862	CITED4	1.71021	6.59875e-19	1.03219e-17
ENSG00000142694	EVA1B	1.70998	1.6734e-08	1.04635e-07
ENSG00000141574	SECTM1	1.70832	2.83077e-76	4.53041e-74
ENSG00000158683	PKD1L1	1.70549	0.011232	0.0276166
ENSG00000169583	CLIC3	1.70537	7.9094e-18	1.14817e-16
ENSG00000171631	P2RY6	1.70449	8.45935e-13	8.10164e-12
ENSG00000077150	NFKB2	1.70082	3.17091e-90	6.9778e-88
ENSG00000264187	RP11-45M22.4	1.70036	0.000418664	0.00139519
ENSG00000134321	RSAD2	1.70005	6.83604e-06	3.03972e-05
ENSG00000272869	CTC-487M23.8	1.69705	1.9018e-19	3.06904e-18
ENSG00000134061	CD180	1.69599	2.16192e-05	8.89811e-05
ENSG00000167749	KLK4	1.69597	0.00475925	0.0127937
ENSG00000084628	NKAIN1	1.69463	2.57753e-09	1.7526e-08
ENSG00000271079	CTAGE15	1.69369	0.00690543	0.0178847
ENSG00000253882	RP11-61L23.2	1.69145	1.11073e-13	1.14961e-12
ENSG00000154263	ABCA10	1.6899	6.28152e-06	2.80668e-05
ENSG00000169247	SH3TC2	1.68797	9.24858e-30	2.75537e-28
ENSG00000236969	GGT8P	1.68794	7.04873e-07	3.57795e-06
ENSG00000117152	RGS4	1.68792	0.00110498	0.00339058
ENSG00000006756	ARSD	1.68668	1.7768e-05	7.42985e-05
ENSG00000259823	LYPD8	1.68185	0.00107974	0.0033205
ENSG00000185614	FAM212A	1.6785	0.000655136	0.00210651
ENSG00000160326	SLC2A6	1.67306	1.19556e-42	6.10872e-41
ENSG00000113504	SLC12A7	1.67264	3.84931e-116	1.35531e-113
ENSG00000124749	COL21A1	1.6705	0.000843204	0.00265291
ENSG00000213999	MEF2B	1.66809	0.00823115	0.0208798
ENSG00000175482	POLD4	1.66782	2.03366e-35	7.90799e-34
ENSG00000188766	SPRED3	1.66657	1.149e-05	4.94013e-05
ENSG00000139679	LPAR6	1.66341	0.00071238	0.00227419
ENSG00000071282	LMCD1	1.66315	3.53111e-11	2.90361e-10
ENSG00000162241	SLC25A45	1.65727	7.38606e-49	4.84851e-47
ENSG00000179954	SSC5D	1.65571	3.14971e-52	2.2759e-50
ENSG00000275342	SGK223	1.65529	5.74557e-92	1.30898e-89
ENSG00000196132	MYT1	1.65445	0.00987817	0.024635
ENSG00000262655	SPON1	1.65384	5.00186e-05	0.00019493
ENSG00000099377	HSD3B7	1.65362	8.94911e-65	9.95975e-63
ENSG00000164520	RAET1E	1.65308	1.0235e-76	1.69402e-74
ENSG00000163376	KBTBD8	1.65021	1.69153e-16	2.21029e-15
ENSG00000186481	ANKRD20A5P	1.64984	3.5974e-05	0.000143548
ENSG00000006659	LGALS14	1.64945	0.00866754	0.0218768
ENSG00000142173	COL6A2	1.64785	1.85605e-10	1.41729e-09
ENSG00000144063	MALL	1.64665	2.75099e-63	2.9596e-61
ENSG00000187689	AMTN	1.64485	3.34092e-12	3.02888e-11
ENSG00000130518	KIAA1683	1.64193	4.4436e-07	2.31442e-06
ENSG00000142621	FHAD1	1.63827	0.000238351	0.000826885
ENSG00000151490	PTPRO	1.63703	5.08713e-06	2.29847e-05
ENSG00000124140	SLC12A5	1.63652	0.000125675	0.000455835
ENSG00000011083	SLC6A7	1.63451	0.00120289	0.00366258
ENSG00000175938	ORAI3	1.63448	1.0418e-15	1.26963e-14
ENSG00000198753	PLXNB3	1.63413	5.24514e-29	1.50477e-27
ENSG00000186300	ZNF555	1.6328	1.85239e-23	3.87381e-22
ENSG00000213928	IRF9	1.6327	4.62414e-31	1.48748e-29
ENSG00000175003	SLC22A1	1.63215	2.43917e-06	1.15066e-05
ENSG00000125966	MMP24	1.62481	3.57958e-08	2.1561e-07
ENSG00000099785	MARCH2	1.62409	1.63217e-19	2.64494e-18
ENSG00000214940	NPIPA8	1.62287	0.00115982	0.00354258
ENSG00000214223	HNRNPA1P10	1.62112	0.00821185	0.0208335
ENSG00000165507	C10orf10	1.6204	3.93881e-07	2.06596e-06
ENSG00000161921	CXCL16	1.61906	1.20844e-15	1.46625e-14
ENSG00000169169	CPT1C	1.61791	9.55023e-08	5.44324e-07
ENSG00000070182	SPTB	1.61654	3.06157e-07	1.62967e-06
ENSG00000117245	KIF17	1.61445	0.00130065	0.00393547
ENSG00000213030	CGB8	1.61384	0.000366284	0.0012353
ENSG00000197714	ZNF460	1.61284	1.35516e-21	2.51607e-20
ENSG00000106665	CLIP2	1.611	1.7765e-46	1.05527e-44
ENSG00000118046	STK11	1.61044	2.2833e-08	1.40458e-07
ENSG00000225950	NTF4	1.60994	0.00814647	0.0206894
ENSG00000119714	GPR68	1.60867	0.00599328	0.0157476
ENSG00000127129	EDN2	1.60324	1.14756e-17	1.64246e-16
ENSG00000188818	ZDHHC11	1.60254	7.41516e-16	9.15782e-15
ENSG00000184292	TACSTD2	1.60229	9.47841e-83	1.87295e-80
ENSG00000148677	ANKRD1	1.60171	6.55906e-49	4.32028e-47
ENSG00000145936	KCNMB1	1.60133	1.19444e-09	8.41103e-09
ENSG00000062524	LTK	1.59929	0.00563719	0.0148824
ENSG00000084636	COL16A1	1.59901	5.14965e-66	5.93589e-64
ENSG00000162078	ZG16B	1.59826	2.38301e-09	1.62546e-08
ENSG00000099365	STX1B	1.59808	5.71135e-10	4.15634e-09
ENSG00000197903	HIST1H2BK	1.59771	2.42387e-43	1.28247e-41
ENSG00000137573	SULF1	1.59648	7.87883e-21	1.38956e-19
ENSG00000262576	PCDHGA4	1.59619	0.00205253	0.00595355
ENSG00000179630	LACC1	1.59277	2.44485e-22	4.77746e-21
ENSG00000106952	TNFSF8	1.59054	0.0153967	0.0364762
ENSG00000248769	RP11-974F13.5	1.59037	0.0112508	0.0276593
ENSG00000187688	TRPV2	1.58995	0.00677071	0.0175757
ENSG00000168477	TNXB	1.5893	2.2986e-37	9.82614e-36
ENSG00000163909	HEYL	1.58866	0.00330962	0.00918997
ENSG00000132688	NES	1.5885	4.58599e-71	6.16719e-69
ENSG00000181885	CLDN7	1.58795	8.3352e-09	5.39115e-08
ENSG00000271503	CCL5	1.58767	2.04398e-12	1.88754e-11
ENSG00000228206	AC016717.1	1.58627	3.15454e-06	1.46353e-05
ENSG00000124102	PI3	1.58489	3.92175e-09	2.61878e-08
ENSG00000197457	STMN3	1.58256	1.28893e-73	1.92001e-71
ENSG00000109321	AREG	1.58176	7.39266e-12	6.52204e-11
ENSG00000145358	DDIT4L	1.5817	1.93245e-06	9.26056e-06
ENSG00000184564	SLITRK6	1.5805	6.8241e-12	6.0397e-11
ENSG00000130589	HELZ2	1.57823	3.94183e-33	1.39805e-31
ENSG00000130066	SAT1	1.57822	1.22861e-94	2.90147e-92
ENSG00000112499	SLC22A2	1.57761	1.8089e-05	7.55267e-05
ENSG00000172000	ZNF556	1.57673	4.84768e-42	2.40706e-40
ENSG00000242252	BGLAP	1.57654	0.00559964	0.0147976
ENSG00000095303	PTGS1	1.57601	1.52054e-21	2.80164e-20
ENSG00000279718	SNX18P12	1.57559	0.00047757	0.00157388
ENSG00000126353	CCR7	1.57309	0.00256769	0.00730064
ENSG00000143632	ACTA1	1.57264	0.00703611	0.0181745
ENSG00000204538	PSORS1C2	1.57248	0.00539477	0.014307
ENSG00000114378	HYAL1	1.57156	7.64578e-30	2.29551e-28
ENSG00000176749	CDK5R1	1.56774	1.56488e-12	1.45832e-11
ENSG00000153531	ADPRHL1	1.56726	1.38172e-36	5.68088e-35
ENSG00000135094	SDS	1.56225	0.00176114	0.00518069
ENSG00000250011	HMGB1P3	1.56188	0.000203019	0.000713257
ENSG00000183018	SPNS2	1.56032	2.99967e-06	1.39569e-05
ENSG00000008323	PLEKHG6	1.55992	1.39371e-05	5.92517e-05
ENSG00000172006	ZNF554	1.55946	8.40972e-22	1.58882e-20
ENSG00000143469	SYT14	1.5583	0.00123002	0.00373872
ENSG00000182162	P2RY8	1.55592	0.000525309	0.0017198
ENSG00000270149	RP11-544M22.13	1.55558	8.02502e-16	9.8795e-15
ENSG00000169885	CALML6	1.55539	0.00710396	0.0183204
ENSG00000131037	EPS8L1	1.55313	1.22821e-08	7.79301e-08
ENSG00000144488	ESPNL	1.55244	5.58804e-11	4.50885e-10
ENSG00000115112	TFCP2L1	1.552	0.00237076	0.00679825
ENSG00000274143	KIR2DL5A	1.55151	9.46376e-05	0.000351218
ENSG00000112096	SOD2	1.55141	2.51456e-198	2.21338e-195
ENSG00000183260	ABHD16B	1.54759	0.00010859	0.00039887
ENSG00000100271	TTLL1	1.54464	6.35706e-05	0.000243242
ENSG00000047457	CP	1.54449	0.00474726	0.0127699
ENSG00000054392	HHAT	1.54224	2.29224e-27	6.13111e-26
ENSG00000223572	CKMT1A	1.54064	3.10243e-09	2.09333e-08
ENSG00000172264	MACROD2	1.53982	6.80751e-07	3.46368e-06
ENSG00000105767	CADM4	1.53831	5.1945e-17	7.05905e-16
ENSG00000171443	ZNF524	1.53812	9.40328e-09	6.04363e-08
ENSG00000128917	DLL4	1.53794	0.0150183	0.0357065
ENSG00000188015	S100A3	1.53653	1.09989e-42	5.64971e-41
ENSG00000184939	ZFP90	1.53555	3.35836e-28	9.26421e-27
ENSG00000153029	MR1	1.53383	6.38011e-47	3.83698e-45
ENSG00000188760	TMEM198	1.53146	2.21577e-09	1.51781e-08
ENSG00000164638	SLC29A4	1.53082	4.46798e-08	2.65896e-07
ENSG00000181031	RPH3AL	1.53003	1.75555e-17	2.47605e-16
ENSG00000184545	DUSP8	1.5296	6.35723e-16	7.90672e-15
ENSG00000100181	TPTEP1	1.52922	2.54248e-15	3.00214e-14
ENSG00000259381	RP11-192M23.1	1.52909	0.0130309	0.03148
ENSG00000186326	RGS9BP	1.52712	0.00633321	0.0165487
ENSG00000135636	DYSF	1.52662	6.04649e-08	3.53961e-07
ENSG00000263020	XXbac-BPG32J3.22	1.52609	0.00752282	0.0192698
ENSG00000145526	CDH18	1.52486	0.00153446	0.0045828
ENSG00000186529	CYP4F3	1.52484	1.41252e-16	1.85825e-15
ENSG00000179362	HMGN2P46	1.52469	0.000983804	0.00305066
ENSG00000125730	C3	1.5233	4.76266e-168	3.1803e-165
ENSG00000130775	THEMIS2	1.52245	1.85862e-05	7.74525e-05
ENSG00000129226	CD68	1.52116	4.30576e-39	1.96653e-37
ENSG00000143365	RORC	1.52105	1.44027e-10	1.11296e-09
ENSG00000277224	HIST1H2BF	1.51748	0.000118381	0.000431722
ENSG00000147488	ST18	1.51656	0.00010886	0.000399785
ENSG00000196092	PAX5	1.51603	0.000626544	0.00202318
ENSG00000054938	CHRDL2	1.51412	8.69597e-05	0.000324917
ENSG00000214787	MS4A4E	1.5125	0.000933985	0.00290893
ENSG00000184206	GOLGA6L4	1.51204	1.13682e-05	4.89103e-05
ENSG00000142552	RCN3	1.51078	3.02331e-12	2.75383e-11
ENSG00000160678	S100A1	1.51072	1.665e-05	6.99713e-05
ENSG00000168140	VASN	1.50952	1.88709e-67	2.31288e-65
ENSG00000140481	CCDC33	1.50799	0.00244624	0.0069921
ENSG00000150471	ADGRL3	1.50751	0.000162324	0.000579001
ENSG00000198626	RYR2	1.50643	1.80152e-05	7.52513e-05
ENSG00000137501	SYTL2	1.50508	4.99906e-06	2.26131e-05
ENSG00000132334	PTPRE	1.50465	3.91419e-21	7.01837e-20
ENSG00000261150	EPPK1	1.50228	4.24775e-12	3.81883e-11
ENSG00000234289	H2BFS	1.49497	4.53645e-23	9.19878e-22
ENSG00000168016	TRANK1	1.49475	7.44178e-49	4.86858e-47
ENSG00000260458	KCNJ18	1.49207	0.000468678	0.00154721
ENSG00000185269	NOTUM	1.4917	0.000752625	0.00239123
ENSG00000169442	CD52	1.49003	0.00634963	0.0165894
ENSG00000149591	TAGLN	1.49002	1.21967e-132	5.24865e-130
ENSG00000153294	ADGRF4	1.48924	7.17413e-07	3.63874e-06
ENSG00000027075	PRKCH	1.48751	4.90867e-26	1.20783e-24
ENSG00000178685	PARP10	1.48591	8.27149e-35	3.14073e-33
ENSG00000135423	GLS2	1.48548	0.00329638	0.00915975
ENSG00000183486	MX2	1.48424	9.26809e-08	5.2865e-07
ENSG00000118194	TNNT2	1.48374	1.46026e-08	9.20808e-08
ENSG00000196967	ZNF585A	1.48298	6.40815e-36	2.5377e-34
ENSG00000237289	CKMT1B	1.48202	8.35046e-10	5.98913e-09
ENSG00000182578	CSF1R	1.48118	0.00132326	0.00399765
ENSG00000120324	PCDHB10	1.48057	2.55191e-06	1.19975e-05
ENSG00000092969	TGFB2	1.48011	1.05232e-76	1.72697e-74
ENSG00000172927	MYEOV	1.48005	8.97751e-33	3.1609e-31
ENSG00000116663	FBXO6	1.47803	0.00113277	0.00346817
ENSG00000205867	KRTAP5-2	1.47684	0.0156984	0.0371184
ENSG00000181856	SLC2A4	1.47669	0.00115946	0.00354231
ENSG00000175793	SFN	1.47384	1.19774e-146	6.10377e-144
ENSG00000244482	LILRA6	1.47236	0.000395936	0.00132606
ENSG00000187837	HIST1H1C	1.4682	3.51673e-56	2.86141e-54
ENSG00000184584	TMEM173	1.46676	3.57584e-54	2.78097e-52
ENSG00000132109	TRIM21	1.46675	8.03797e-54	6.08028e-52
ENSG00000173702	MUC13	1.46665	0.000120346	0.000438146
ENSG00000163888	CAMK2N2	1.4658	0.00329399	0.00915445
ENSG00000105808	RASA4	1.46466	3.11924e-32	1.07679e-30
ENSG00000137752	CASP1	1.46133	2.78755e-07	1.49201e-06
ENSG00000180251	SLC9A4	1.45972	0.00184344	0.00539328
ENSG00000085741	WNT11	1.45927	0.00051969	0.00170313
ENSG00000070540	WIPI1	1.45762	8.55455e-30	2.56041e-28
ENSG00000172638	EFEMP2	1.45695	5.00572e-07	2.58771e-06
ENSG00000135477	KRT87P	1.45632	1.58286e-11	1.35509e-10
ENSG00000117020	AKT3	1.45532	1.30056e-05	5.5482e-05
ENSG00000244242	IFITM10	1.45499	0.00417676	0.0113775
ENSG00000205078	SYCE1L	1.45445	0.00393138	0.0107758
ENSG00000129295	LRRC6	1.45372	1.6725e-05	7.02557e-05
ENSG00000170271	FAXDC2	1.45225	4.01054e-13	3.93435e-12
ENSG00000155749	ALS2CR12	1.44977	1.00201e-05	4.34188e-05
ENSG00000204592	HLA-E	1.44928	6.49679e-104	1.82334e-101
ENSG00000242574	HLA-DMB	1.44701	0.000998956	0.00309269
ENSG00000128849	CGNL1	1.44687	1.4813e-07	8.21457e-07
ENSG00000171970	ZNF57	1.44531	3.89715e-20	6.55675e-19
ENSG00000163814	CDCP1	1.44496	3.23659e-135	1.42447e-132
ENSG00000204965	PCDHA5	1.4442	0.0135576	0.032614
ENSG00000100253	MIOX	1.44391	0.00850612	0.0215125
ENSG00000164867	NOS3	1.44197	0.00156785	0.00467171
ENSG00000198517	MAFK	1.43812	5.01002e-36	2.00452e-34
ENSG00000170381	SEMA3E	1.43797	0.003022	0.00846168
ENSG00000213033	AURKAPS1	1.43706	0.00162739	0.0048261
ENSG00000223703	AC027612.4	1.43312	1.94171e-05	8.06028e-05
ENSG00000138131	LOXL4	1.43265	4.54897e-29	1.30893e-27
ENSG00000114670	NEK11	1.42965	2.19291e-05	9.01416e-05
ENSG00000241157	RP11-3K24.1	1.42945	0.010868	0.0268178
ENSG00000119632	IFI27L2	1.42816	7.62038e-22	1.44251e-20
ENSG00000013588	GPRC5A	1.42779	3.11719e-103	8.50203e-101
ENSG00000141968	VAV1	1.4255	0.00270534	0.00765808
ENSG00000124313	IQSEC2	1.42498	1.53643e-42	7.80917e-41
ENSG00000187608	ISG15	1.42416	3.67589e-43	1.92388e-41
ENSG00000161677	JOSD2	1.42133	1.73868e-10	1.33029e-09
ENSG00000118292	C1orf54	1.41841	0.000100614	0.000371619
ENSG00000197406	DIO3	1.41455	0.0126754	0.0307236
ENSG00000278704	BX004987.1	1.41442	5.23993e-16	6.57999e-15
ENSG00000132297	HHLA1	1.41235	2.22176e-85	4.57706e-83
ENSG00000173530	TNFRSF10D	1.41074	1.03549e-68	1.3106e-66
ENSG00000167608	TMC4	1.40897	1.78929e-05	7.47565e-05
ENSG00000263155	MYZAP	1.40868	7.82162e-08	4.51194e-07
ENSG00000228767	KRT8P18	1.40823	0.0125465	0.0304522
ENSG00000126709	IFI6	1.40801	2.54827e-05	0.000103911
ENSG00000158373	HIST1H2BD	1.40716	5.35562e-17	7.26271e-16
ENSG00000249072	RP11-777B9.5	1.40623	0.00158526	0.00471777
ENSG00000132464	ENAM	1.40571	0.00766964	0.0196069
ENSG00000173267	SNCG	1.4043	5.29864e-73	7.7149e-71
ENSG00000148180	GSN	1.4034	1.14005e-108	3.61919e-106
ENSG00000006837	CDKL3	1.40314	7.51262e-09	4.89673e-08
ENSG00000174871	CNIH2	1.40218	0.00219801	0.00634155
ENSG00000174343	CHRNA9	1.40197	2.89359e-05	0.000117129
ENSG00000178078	STAP2	1.40035	4.01977e-05	0.000159058
ENSG00000256566	RP4-734P14.4	1.3989	0.0125488	0.0304522
ENSG00000179284	DAND5	1.39689	0.00143948	0.00432448
ENSG00000205176	REXO1L1P	1.39648	9.38824e-06	4.0873e-05
ENSG00000109743	BST1	1.39594	1.38288e-05	5.88043e-05
ENSG00000130208	APOC1	1.39068	0.000119542	0.000435413
ENSG00000232815	DUX4L50	1.39033	0.00273749	0.00774005
ENSG00000010295	IFFO1	1.38979	0.00188897	0.00551674
ENSG00000256514	AP003419.11	1.38633	1.41951e-17	2.01678e-16
ENSG00000159166	LAD1	1.38487	0.00803304	0.0204281
ENSG00000101335	MYL9	1.3846	5.22724e-113	1.77589e-110
ENSG00000169220	RGS14	1.38187	2.47425e-11	2.06614e-10
ENSG00000188549	C15orf52	1.38069	2.49642e-77	4.16752e-75
ENSG00000117016	RIMS3	1.37944	8.26738e-05	0.000310027
ENSG00000104381	GDAP1	1.37916	2.58559e-47	1.58449e-45
ENSG00000139287	TPH2	1.37911	3.404e-07	1.80154e-06
ENSG00000275395	FCGBP	1.37897	0.0018127	0.00531358
ENSG00000142765	SYTL1	1.3779	8.87309e-05	0.000330703
ENSG00000162772	ATF3	1.37777	2.89592e-79	5.19255e-77
ENSG00000217733	CCT7P1	1.37699	0.00367935	0.0101323
ENSG00000132000	PODNL1	1.3764	3.80558e-08	2.28441e-07
ENSG00000213760	ATP6V1G2	1.37425	0.000427134	0.00142219
ENSG00000213213	CCDC183	1.3727	1.2223e-09	8.58845e-09
ENSG00000185291	IL3RA	1.37141	0.00199384	0.00579567
ENSG00000197753	LHFPL5	1.37105	0.000433363	0.0014407
ENSG00000108370	RGS9	1.36995	0.000471057	0.00155427
ENSG00000103227	LMF1	1.36894	0.0120895	0.0294778
ENSG00000101076	HNF4A	1.36711	0.00141054	0.00424478
ENSG00000132010	ZNF20	1.36627	8.47157e-05	0.000317131
ENSG00000117226	GBP3	1.36539	2.38136e-35	9.2046e-34
ENSG00000168079	SCARA5	1.3621	0.00142471	0.00428474
ENSG00000176761	ZNF285B	1.36184	0.0133892	0.032249
ENSG00000105699	LSR	1.36112	2.14837e-17	3.00601e-16
ENSG00000144730	IL17RD	1.36024	3.81635e-05	0.000151691
ENSG00000085063	CD59	1.35884	2.31996e-122	8.80901e-120
ENSG00000094755	GABRP	1.35882	8.50592e-62	8.66932e-60
ENSG00000222046	DCDC2B	1.35725	0.0123286	0.0300042
ENSG00000079435	LIPE	1.35605	5.1919e-07	2.67681e-06
ENSG00000219891	ZSCAN12P1	1.35585	0.00285707	0.00804992
ENSG00000196878	LAMB3	1.35284	5.68977e-123	2.20365e-120
ENSG00000100031	GGT1	1.35181	3.8006e-57	3.22801e-55
ENSG00000104327	CALB1	1.35151	4.71352e-38	2.0558e-36
ENSG00000107159	CA9	1.35097	4.47289e-06	2.03375e-05
ENSG00000187601	MAGEH1	1.35043	0.0118214	0.0289005
ENSG00000025708	TYMP	1.35029	2.78351e-23	5.72823e-22
ENSG00000168899	VAMP5	1.34997	0.00255662	0.00727538
ENSG00000198121	LPAR1	1.34952	3.57611e-16	4.55301e-15
ENSG00000273597	RP11-392A14.9	1.34826	0.00741648	0.0190259
ENSG00000137801	THBS1	1.34741	1.25115e-106	3.67099e-104
ENSG00000126231	PROZ	1.34735	0.00414052	0.0112915
ENSG00000161642	ZNF385A	1.34621	9.11987e-44	4.96085e-42
ENSG00000256087	ZNF432	1.34598	4.77456e-31	1.53332e-29
ENSG00000103145	HCFC1R1	1.34506	3.36411e-85	6.85748e-83
ENSG00000135951	TSGA10	1.34475	5.86173e-06	2.62699e-05
ENSG00000174827	PDZK1	1.34319	6.37562e-08	3.7244e-07
ENSG00000008517	IL32	1.34243	3.59506e-57	3.06689e-55
ENSG00000170634	ACYP2	1.34139	3.85072e-12	3.48129e-11
ENSG00000203722	RAET1G	1.34098	1.22003e-52	8.94917e-51
ENSG00000100918	REC8	1.34062	5.46212e-10	3.98395e-09
ENSG00000204524	ZNF805	1.34044	2.93494e-11	2.43405e-10
ENSG00000168497	SDPR	1.33943	2.86537e-12	2.61612e-11
ENSG00000133195	SLC39A11	1.33793	8.64663e-20	1.42625e-18
ENSG00000171608	PIK3CD	1.33695	4.355e-15	5.05603e-14
ENSG00000083799	CYLD	1.33681	1.20952e-96	2.9278e-94
ENSG00000142609	CFAP74	1.33674	0.000100666	0.000371739
ENSG00000213376	GAPDHP71	1.33593	0.0026018	0.00738926
ENSG00000028137	TNFRSF1B	1.33556	4.12964e-06	1.88832e-05
ENSG00000142920	AZIN2	1.33487	0.00021887	0.000764228
ENSG00000163545	NUAK2	1.33421	2.60468e-20	4.44794e-19
ENSG00000182866	LCK	1.33398	0.00418003	0.0113849
ENSG00000182612	TSPAN10	1.33118	4.79787e-05	0.000187471
ENSG00000164171	ITGA2	1.33099	1.03425e-68	1.3106e-66
ENSG00000102466	FGF14	1.33098	0.00436009	0.011822
ENSG00000103942	HOMER2	1.33083	9.29493e-08	5.30024e-07
ENSG00000019186	CYP24A1	1.33075	4.37669e-29	1.26499e-27
ENSG00000137440	FGFBP1	1.32859	0.000397611	0.00133052
ENSG00000147082	CCNB3	1.32771	0.00688332	0.0178369
ENSG00000158769	F11R	1.3273	3.18546e-42	1.59051e-40
ENSG00000274290	HIST1H2BE	1.3261	0.0007848	0.00248409
ENSG00000142677	IL22RA1	1.32502	1.03268e-07	5.84389e-07
ENSG00000089356	FXYD3	1.32365	0.000227618	0.00079263
ENSG00000135679	MDM2	1.32346	2.91533e-149	1.66045e-146
ENSG00000259207	ITGB3	1.32267	1.61782e-26	4.08462e-25
ENSG00000260325	HSPB9	1.32134	0.00994366	0.0247861
ENSG00000276180	HIST1H4I	1.32034	2.33642e-18	3.51825e-17
ENSG00000170917	NUDT6	1.31972	8.64771e-29	2.45907e-27
ENSG00000280013	CH507-42P11.2	1.31867	0.0109985	0.0271078
ENSG00000182179	UBA7	1.31859	4.83174e-07	2.5058e-06
ENSG00000280004	AC005086.2	1.3175	0.0153426	0.0363569
ENSG00000206140	TMEM191C	1.317	0.00448283	0.0121209
ENSG00000134574	DDB2	1.31603	1.29992e-129	5.35594e-127
ENSG00000272896	RP11-216L13.17	1.31511	0.015326	0.0363354
ENSG00000115604	IL18R1	1.31393	0.00387303	0.0106264
ENSG00000053108	FSTL4	1.31322	1.37653e-57	1.20618e-55
ENSG00000182310	SPACA6	1.31094	2.04233e-22	4.00706e-21
ENSG00000162576	MXRA8	1.31087	1.97053e-08	1.22227e-07
ENSG00000161638	ITGA5	1.30918	1.23041e-148	6.61857e-146
ENSG00000108823	SGCA	1.30889	0.00905083	0.022783
ENSG00000241278	ENPP7P4	1.308	0.00162234	0.00481481
ENSG00000204257	HLA-DMA	1.30775	6.93428e-09	4.53198e-08
ENSG00000110013	SIAE	1.30733	1.44748e-29	4.27946e-28
ENSG00000173805	HAP1	1.30643	5.16369e-07	2.66511e-06
ENSG00000188910	GJB3	1.3028	1.19391e-26	3.04611e-25
ENSG00000087074	PPP1R15A	1.30162	2.83982e-69	3.71575e-67
ENSG00000234409	CCDC188	1.30098	0.0072374	0.0186274
ENSG00000157542	KCNJ6	1.29883	6.56567e-05	0.00025058
ENSG00000010438	PRSS3	1.29711	0.00455615	0.0122965
ENSG00000159618	ADGRG5	1.29538	0.010978	0.0270676
ENSG00000090238	YPEL3	1.29503	4.68153e-12	4.20101e-11
ENSG00000108551	RASD1	1.29352	0.00276025	0.00779755
ENSG00000154451	GBP5	1.29327	0.000518833	0.0017009
ENSG00000185972	CCIN	1.29172	3.43853e-07	1.81783e-06
ENSG00000105520	PLPPR2	1.29124	4.10423e-41	1.95279e-39
ENSG00000144339	TMEFF2	1.29093	0.00189419	0.00552924
ENSG00000154175	ABI3BP	1.29021	9.56683e-06	4.15944e-05
ENSG00000131650	KREMEN2	1.28974	0.000289508	0.000992797
ENSG00000149131	SERPING1	1.2889	0.00101019	0.00312199
ENSG00000178776	C5orf46	1.28749	2.7862e-20	4.74119e-19
ENSG00000116690	PRG4	1.28695	4.0906e-12	3.68611e-11
ENSG00000155918	RAET1L	1.28619	0.000224839	0.0007838
ENSG00000169026	MFSD7	1.28558	0.0063934	0.0166992
ENSG00000023608	SNAPC1	1.28523	1.01817e-49	6.82247e-48
ENSG00000164181	ELOVL7	1.28429	1.04083e-06	5.16019e-06
ENSG00000076864	RAP1GAP	1.28359	3.17795e-32	1.09504e-30
ENSG00000076344	RGS11	1.28334	9.96156e-05	0.000368281
ENSG00000063127	SLC6A16	1.28153	0.00625116	0.0163697
ENSG00000064205	WISP2	1.27745	5.77533e-109	1.86399e-106
ENSG00000100284	TOM1	1.27712	3.3175e-57	2.84263e-55
ENSG00000153487	ING1	1.27531	2.51732e-41	1.20663e-39
ENSG00000224081	LINC01057	1.27358	8.7767e-29	2.48845e-27
ENSG00000185101	ANO9	1.27314	8.01845e-05	0.000301685
ENSG00000168398	BDKRB2	1.27235	2.13879e-13	2.14711e-12
ENSG00000176597	B3GNT5	1.27138	1.95407e-18	2.95168e-17
ENSG00000144331	ZNF385B	1.26909	0.006595	0.0171633
ENSG00000243279	PRAF2	1.26869	1.44913e-72	2.0787e-70
ENSG00000174521	TTC9B	1.26851	0.0141026	0.0337448
ENSG00000001461	NIPAL3	1.26829	2.6581e-87	5.65649e-85
ENSG00000164877	MICALL2	1.26826	6.91318e-25	1.57129e-23
ENSG00000167772	ANGPTL4	1.2678	2.56576e-06	1.20568e-05
ENSG00000178404	CEP295NL	1.26778	0.0021866	0.00631146
ENSG00000172575	RASGRP1	1.26646	9.06084e-13	8.62651e-12
ENSG00000203814	HIST2H2BF	1.26548	0.000233934	0.000812436
ENSG00000101213	PTK6	1.26511	1.06795e-18	1.65051e-17
ENSG00000124508	BTN2A2	1.26392	4.44928e-29	1.28406e-27
ENSG00000185670	ZBTB3	1.26359	1.57336e-16	2.06005e-15
ENSG00000198125	MB	1.26251	0.00221692	0.00639039
ENSG00000117472	TSPAN1	1.26249	3.10953e-05	0.000125267
ENSG00000100100	PIK3IP1	1.26044	1.68547e-07	9.28301e-07
ENSG00000117595	IRF6	1.25881	0.0119621	0.0292076
ENSG00000159214	CCDC24	1.25834	3.1307e-11	2.58643e-10
ENSG00000172831	CES2	1.2576	2.88136e-56	2.3643e-54
ENSG00000103742	IGDCC4	1.25273	0.0130057	0.0314348
ENSG00000147100	SLC16A2	1.25235	1.26849e-06	6.21252e-06
ENSG00000156500	FAM122C	1.25219	8.24686e-12	7.24593e-11
ENSG00000173546	CSPG4	1.25065	1.17072e-47	7.24311e-46
ENSG00000174640	SLCO2A1	1.25034	8.50869e-48	5.31518e-46
ENSG00000243207	PPAN-P2RY11	1.24959	0.00198692	0.00577643
ENSG00000171557	FGG	1.24896	0.00326799	0.00908609
ENSG00000188916	FAM196A	1.24797	0.0147572	0.0351807
ENSG00000181722	ZBTB20	1.24787	1.67553e-25	3.94247e-24
ENSG00000197943	PLCG2	1.24712	4.57577e-12	4.10801e-11
ENSG00000237977	EIF4HP2	1.24664	0.00156443	0.00466295
ENSG00000238072	RP11-305M3.2	1.24654	0.00654388	0.0170417
ENSG00000117971	CHRNB4	1.24622	0.000260572	0.00089914
ENSG00000151715	TMEM45B	1.24585	1.57014e-06	7.59955e-06
ENSG00000155761	SPAG17	1.24547	0.0136671	0.0328408
ENSG00000148143	ZNF462	1.24535	1.09106e-22	2.17593e-21
ENSG00000103184	SEC14L5	1.24435	0.00154221	0.00460382
ENSG00000170379	TCAF2	1.24218	1.2805e-08	8.11151e-08
ENSG00000115616	SLC9A2	1.24021	1.0198e-19	1.67219e-18
ENSG00000171462	DLK2	1.2394	0.000775281	0.00245798
ENSG00000114268	PFKFB4	1.23921	5.83497e-45	3.29429e-43
ENSG00000101096	NFATC2	1.23908	8.42589e-31	2.66613e-29
ENSG00000168000	BSCL2	1.2387	5.53614e-30	1.67511e-28
ENSG00000120217	CD274	1.23749	2.82913e-05	0.000114687
ENSG00000237441	RGL2	1.23705	1.37561e-43	7.33849e-42
ENSG00000111863	ADTRP	1.23651	0.000373913	0.00125796
ENSG00000104691	UBXN8	1.23643	2.60943e-37	1.11303e-35
ENSG00000074527	NTN4	1.23632	1.83636e-57	1.60186e-55
ENSG00000203734	ECT2L	1.23444	0.0115006	0.0282268
ENSG00000179361	ARID3B	1.23341	6.21986e-22	1.18551e-20
ENSG00000258947	TUBB3	1.23229	5.37293e-46	3.13394e-44
ENSG00000248905	FMN1	1.23138	8.82627e-37	3.65997e-35
ENSG00000222009	BTBD19	1.23079	4.78713e-07	2.48467e-06
ENSG00000008516	MMP25	1.23026	0.00197316	0.00574073
ENSG00000133048	CHI3L1	1.22856	0.00746373	0.0191361
ENSG00000233902	XXbac-BPG181B23.6	1.22854	9.30132e-05	0.000345654
ENSG00000186866	POFUT2	1.22834	4.54138e-57	3.82365e-55
ENSG00000125746	EML2	1.22789	5.65486e-52	4.04083e-50
ENSG00000010030	ETV7	1.22708	0.00924281	0.0232029
ENSG00000176907	C8orf4	1.22498	2.51028e-88	5.40129e-86
ENSG00000185499	MUC1	1.22418	4.68756e-83	9.3582e-81
ENSG00000148154	UGCG	1.224	2.85525e-57	2.46839e-55
ENSG00000124224	PPP4R1L	1.22293	7.06269e-27	1.84077e-25
ENSG00000205464	ATP6AP1L	1.22248	2.20261e-05	9.04829e-05
ENSG00000169605	GKN1	1.22158	0.00323797	0.0090065
ENSG00000184678	HIST2H2BE	1.22011	8.86569e-22	1.66684e-20
ENSG00000064547	LPAR2	1.2187	5.30507e-09	3.49907e-08
ENSG00000124635	HIST1H2BJ	1.21825	1.66706e-09	1.15657e-08
ENSG00000047617	ANO2	1.21811	1.04287e-06	5.16763e-06
ENSG00000187775	DNAH17	1.2174	2.58997e-35	9.99099e-34
ENSG00000100906	NFKBIA	1.21704	1.00268e-45	5.79607e-44
ENSG00000136048	DRAM1	1.21596	1.03733e-74	1.63316e-72
ENSG00000181026	AEN	1.21401	3.37934e-108	1.0555e-105
ENSG00000064989	CALCRL	1.21323	0.00407934	0.011142
ENSG00000163346	PBXIP1	1.21281	1.50777e-56	1.24247e-54
ENSG00000255367	RP13-726E6.2	1.21144	0.0125907	0.0305346
ENSG00000177138	FAM9B	1.21066	0.000895147	0.0027977
ENSG00000157927	RADIL	1.2079	0.00742723	0.0190501
ENSG00000109193	SULT1E1	1.20697	0.000174108	0.000617622
ENSG00000157601	MX1	1.20357	3.70304e-20	6.24647e-19
ENSG00000211445	GPX3	1.20244	2.94699e-12	2.68811e-11
ENSG00000130733	YIPF2	1.20234	1.57551e-35	6.15117e-34
ENSG00000181418	DDN	1.20181	3.17465e-05	0.000127731
ENSG00000131620	ANO1	1.20166	0.0130985	0.0316236
ENSG00000184985	SORCS2	1.19895	6.61984e-13	6.39367e-12
ENSG00000144802	NFKBIZ	1.19562	6.84773e-39	3.09828e-37
ENSG00000099203	TMED1	1.19268	4.04458e-26	9.99023e-25
ENSG00000136235	GPNMB	1.19253	7.07623e-31	2.2501e-29
ENSG00000089916	GPATCH2L	1.19227	6.91421e-80	1.27518e-77
ENSG00000256664	RP11-611O2.3	1.19044	4.99835e-13	4.87622e-12
ENSG00000167588	GPD1	1.19034	0.00292805	0.00822955
ENSG00000273079	GRIN2B	1.19032	0.0140452	0.033645
ENSG00000162894	FCMR	1.18899	2.65327e-19	4.24984e-18
ENSG00000173175	ADCY5	1.18794	0.0102083	0.0253729
ENSG00000149926	FAM57B	1.18758	0.00214577	0.006201
ENSG00000187583	PLEKHN1	1.18729	8.80395e-09	5.67916e-08
ENSG00000073605	GSDMB	1.18327	2.59941e-06	1.2203e-05
ENSG00000134830	C5AR2	1.18245	9.55734e-15	1.07541e-13
ENSG00000143387	CTSK	1.1824	0.000492331	0.00161977
ENSG00000168685	IL7R	1.18094	2.29866e-70	3.02814e-68
ENSG00000204386	NEU1	1.17988	3.63957e-47	2.21636e-45
ENSG00000215644	GCGR	1.17942	0.00175377	0.00516294
ENSG00000104324	CPQ	1.17755	6.42515e-11	5.15423e-10
ENSG00000166922	SCG5	1.17537	9.2574e-14	9.66412e-13
ENSG00000136286	MYO1G	1.17531	3.31417e-11	2.73369e-10
ENSG00000125551	PLGLB2	1.17453	0.000865603	0.00271412
ENSG00000173281	PPP1R3B	1.17451	5.79927e-16	7.24535e-15
ENSG00000018625	ATP1A2	1.17374	0.00828479	0.0209938
ENSG00000185338	SOCS1	1.17321	0.017281	0.0403675
ENSG00000170458	CD14	1.1729	0.0125242	0.0304115
ENSG00000171766	GATM	1.17232	0.00433718	0.0117715
ENSG00000183248	PRR36	1.17197	0.0134815	0.0324432
ENSG00000258417	RP11-240B13.2	1.17125	0.0131649	0.03176
ENSG00000108622	ICAM2	1.17093	8.83965e-10	6.30961e-09
ENSG00000260103	RP11-10O17.1	1.17087	3.78566e-10	2.80556e-09
ENSG00000132026	RTBDN	1.17065	0.00809552	0.0205762
ENSG00000141933	TPGS1	1.17047	0.00117436	0.00358135
ENSG00000142235	LMTK3	1.17035	0.0026298	0.00746497
ENSG00000013563	DNASE1L1	1.17016	1.75402e-44	9.76054e-43
ENSG00000123338	NCKAP1L	1.16873	0.00420044	0.0114308
ENSG00000170745	KCNS3	1.16819	0.00639626	0.0167045
ENSG00000165905	LARGE2	1.16716	2.87274e-07	1.53379e-06
ENSG00000131095	GFAP	1.16697	0.010945	0.0269965
ENSG00000173727	CMB9-22P13.1	1.1669	1.13552e-13	1.17465e-12
ENSG00000205593	DENND6B	1.16685	3.45623e-07	1.82669e-06
ENSG00000182795	C1orf116	1.16625	2.60784e-09	1.77258e-08
ENSG00000101940	WDR13	1.16571	9.77235e-58	8.60189e-56
ENSG00000151617	EDNRA	1.16523	1.09163e-13	1.13166e-12
ENSG00000163141	BNIPL	1.16465	0.000367693	0.00123938
ENSG00000156711	MAPK13	1.16354	5.53135e-08	3.24984e-07
ENSG00000181450	ZNF678	1.16327	7.84535e-21	1.38491e-19
ENSG00000211892	IGHG4	1.16301	0.0119418	0.0291652
ENSG00000174945	AMZ1	1.163	1.64875e-06	7.96012e-06
ENSG00000119917	IFIT3	1.16187	2.21071e-39	1.01687e-37
ENSG00000181409	AATK	1.16149	0.00158719	0.00472257
ENSG00000204301	NOTCH4	1.16111	0.00338604	0.00938505
ENSG00000125864	BFSP1	1.16004	0.000718497	0.00229145
ENSG00000179820	MYADM	1.15821	7.74415e-63	8.23986e-61
ENSG00000198794	SCAMP5	1.15601	4.44055e-07	2.31346e-06
ENSG00000167646	DNAAF3	1.15179	0.00201385	0.00585119
ENSG00000162777	DENND2D	1.1503	5.19844e-14	5.53431e-13
ENSG00000171346	KRT15	1.14858	7.79749e-08	4.49936e-07
ENSG00000213413	PVRIG	1.14817	0.00131791	0.00398335
ENSG00000078401	EDN1	1.14795	2.8704e-19	4.58246e-18
ENSG00000196872	KIAA1211L	1.14721	0.00921141	0.0231331
ENSG00000137699	TRIM29	1.14708	3.20079e-57	2.75482e-55
ENSG00000132031	MATN3	1.14703	1.13659e-09	8.02872e-09
ENSG00000163806	SPDYA	1.14701	0.00162339	0.00481717
ENSG00000215375	MYL5	1.14551	1.99518e-08	1.23598e-07
ENSG00000176723	ZNF843	1.14407	0.0091422	0.0229771
ENSG00000101198	NKAIN4	1.14293	0.0177438	0.0412595
ENSG00000188505	NCCRP1	1.14265	0.00056058	0.00182601
ENSG00000104237	RP1	1.14209	0.00709795	0.0183074
ENSG00000156804	FBXO32	1.14205	1.29563e-76	2.10839e-74
ENSG00000189221	MAOA	1.1417	3.04207e-08	1.84496e-07
ENSG00000124216	SNAI1	1.14149	5.10587e-16	6.4163e-15
ENSG00000185339	TCN2	1.14111	2.84822e-05	0.000115413
ENSG00000177409	SAMD9L	1.14101	8.96695e-13	8.54552e-12
ENSG00000253910	PCDHGB2	1.14099	0.00124661	0.00378497
ENSG00000183833	MAATS1	1.14034	0.0165607	0.0388677
ENSG00000172602	RND1	1.1399	0.000938308	0.00292128
ENSG00000123095	BHLHE41	1.13976	0.00184808	0.00540524
ENSG00000057294	PKP2	1.13942	4.03277e-20	6.77904e-19
ENSG00000078814	MYH7B	1.13937	0.00227067	0.00652978
ENSG00000131016	AKAP12	1.13744	1.22924e-56	1.02164e-54
ENSG00000149798	CDC42EP2	1.13709	9.69398e-49	6.27839e-47
ENSG00000187642	PERM1	1.137	0.000151255	0.000541814
ENSG00000186847	KRT14	1.13669	5.8323e-24	1.25492e-22
ENSG00000111859	NEDD9	1.13609	1.97686e-48	1.26343e-46
ENSG00000165861	ZFYVE1	1.13599	1.23567e-25	2.93655e-24
ENSG00000173210	ABLIM3	1.13473	1.60048e-50	1.10296e-48
ENSG00000172081	MOB3A	1.13452	3.61151e-30	1.10485e-28
ENSG00000185561	TLCD2	1.13303	2.86627e-14	3.10433e-13
ENSG00000109066	TMEM104	1.13288	1.77674e-42	8.98345e-41
ENSG00000183778	B3GALT5	1.13256	0.00246332	0.00703779
ENSG00000172667	ZMAT3	1.13234	6.81913e-46	3.96554e-44
ENSG00000242299	RP11-234A1.1	1.13101	0.00465272	0.0125365
ENSG00000138623	SEMA7A	1.13008	1.59205e-13	1.62093e-12
ENSG00000264257	KIR3DP1	1.12976	3.97371e-09	2.65073e-08
ENSG00000103381	CPPED1	1.12926	2.58194e-36	1.0504e-34
ENSG00000110031	LPXN	1.12917	1.32889e-05	5.65832e-05
ENSG00000147421	HMBOX1	1.12894	2.16422e-27	5.7967e-26
ENSG00000182687	GALR2	1.12824	0.0136768	0.0328592
ENSG00000275591	XKR5	1.12813	0.00503011	0.0134374
ENSG00000168591	TMUB2	1.12799	1.75137e-50	1.19842e-48
ENSG00000183828	NUDT14	1.12788	2.21051e-09	1.51474e-08
ENSG00000198003	CCDC151	1.12771	0.015023	0.0357133
ENSG00000174125	TLR1	1.12725	0.00293646	0.00824962
ENSG00000115461	IGFBP5	1.12671	8.14509e-51	5.6332e-49
ENSG00000184408	KCND2	1.1265	0.0166959	0.0391423
ENSG00000278277	GU182355.5	1.126	3.95223e-05	0.000156673
ENSG00000109065	NAT9	1.12511	1.14637e-43	6.14944e-42
ENSG00000198053	SIRPA	1.12454	4.30886e-38	1.88781e-36
ENSG00000003989	SLC7A2	1.12302	8.92411e-73	1.28967e-70
ENSG00000182318	ZSCAN22	1.12292	1.53775e-21	2.83066e-20
ENSG00000182472	CAPN12	1.12285	0.00124295	0.00377505
ENSG00000117983	MUC5B	1.12202	0.0163606	0.0384728
ENSG00000122574	WIPF3	1.12105	0.0081246	0.0206419
ENSG00000120211	INSL4	1.12077	7.36423e-05	0.000278423
ENSG00000135318	NT5E	1.12002	2.58521e-33	9.23663e-32
ENSG00000197483	ZNF628	1.11954	6.72029e-08	3.90924e-07
ENSG00000274750	HIST1H3E	1.11845	0.00494142	0.0132316
ENSG00000163359	COL6A3	1.11843	8.69633e-05	0.000324917
ENSG00000125398	SOX9	1.11729	1.4706e-18	2.24591e-17
ENSG00000163328	GPR155	1.11701	1.43234e-12	1.34003e-11
ENSG00000181523	SGSH	1.11565	2.86408e-25	6.67424e-24
ENSG00000205669	ACOT6	1.11478	0.0164169	0.0385911
ENSG00000162461	SLC25A34	1.11407	0.00160008	0.00475748
ENSG00000139192	TAPBPL	1.11264	6.60529e-10	4.78532e-09
ENSG00000115129	TP53I3	1.11247	4.25466e-37	1.79502e-35
ENSG00000060642	PIGV	1.11203	5.02258e-17	6.83982e-16
ENSG00000066230	SLC9A3	1.11011	1.22069e-07	6.85375e-07
ENSG00000088726	TMEM40	1.10976	0.00242418	0.00693622
ENSG00000135452	TSPAN31	1.10918	2.22756e-31	7.37381e-30
ENSG00000131969	ABHD12B	1.10753	2.05266e-23	4.26957e-22
ENSG00000103089	FA2H	1.10617	0.00027953	0.000960278
ENSG00000179085	DPM3	1.10537	1.16724e-10	9.10337e-10
ENSG00000131196	NFATC1	1.10512	1.78121e-06	8.57397e-06
ENSG00000182752	PAPPA	1.1046	5.29418e-89	1.15193e-86
ENSG00000139656	SMIM2	1.10418	0.00564433	0.0148974
ENSG00000142910	TINAGL1	1.10418	8.90476e-59	8.21146e-57
ENSG00000257512	RP11-486A14.1	1.10248	0.0100939	0.0251083
ENSG00000099992	TBC1D10A	1.10089	3.96036e-15	4.60615e-14
ENSG00000175591	P2RY2	1.10087	3.0506e-06	1.417e-05
ENSG00000267419	CTC-559E9.6	1.10001	0.00304902	0.00853117
ENSG00000138639	ARHGAP24	1.09965	0.00471975	0.0127047
ENSG00000221994	ZNF630	1.09794	8.28591e-05	0.000310661
ENSG00000007255	TRAPPC6A	1.09776	0.011537	0.0283054
ENSG00000107738	C10orf54	1.09625	1.4605e-27	3.91724e-26
ENSG00000139292	LGR5	1.09606	5.37623e-11	4.34519e-10
ENSG00000122877	EGR2	1.0946	0.000967288	0.00300581
ENSG00000177614	PGBD5	1.09429	0.00554037	0.014653
ENSG00000005238	FAM214B	1.09295	7.26788e-40	3.35901e-38
ENSG00000205403	CFI	1.0929	0.00285266	0.00803866
ENSG00000182545	RNASE10	1.09273	0.00106408	0.00327805
ENSG00000164265	SCGB3A2	1.08998	2.70464e-18	4.05068e-17
ENSG00000181143	MUC16	1.08962	1.87183e-08	1.16366e-07
ENSG00000173013	CCDC96	1.08913	0.000770769	0.00244521
ENSG00000164056	SPRY1	1.08847	0.00796394	0.0202683
ENSG00000267281	RP11-793H13.10	1.08741	0.000173683	0.000616227
ENSG00000227827	RP11-958N24.2	1.08609	0.00492563	0.0131958
ENSG00000232434	C9orf172	1.08595	2.32261e-08	1.4274e-07
ENSG00000204920	ZNF155	1.08573	3.25481e-15	3.81534e-14
ENSG00000283511	RP11-456N14.6	1.08562	0.00319004	0.00888341
ENSG00000267323	SLC25A1P5	1.08406	2.99583e-06	1.39424e-05
ENSG00000146232	NFKBIE	1.08361	3.3146e-11	2.73369e-10
ENSG00000196152	ZNF79	1.08176	2.66276e-17	3.69903e-16
ENSG00000143322	ABL2	1.08137	3.37099e-79	5.98892e-77
ENSG00000162458	FBLIM1	1.08042	9.08585e-29	2.57233e-27
ENSG00000140450	ARRDC4	1.07864	7.31862e-22	1.3881e-20
ENSG00000162129	CLPB	1.07855	3.44886e-50	2.32708e-48
ENSG00000167378	IRGQ	1.07817	2.46895e-31	8.14501e-30
ENSG00000115594	IL1R1	1.07749	3.68452e-23	7.51853e-22
ENSG00000086730	LAT2	1.07747	3.84275e-06	1.76548e-05
ENSG00000197808	ZNF461	1.07506	0.000963079	0.00299503
ENSG00000250138	RP11-848G14.5	1.07446	0.0175154	0.0408412
ENSG00000139629	GALNT6	1.07433	1.29968e-09	9.10904e-09
ENSG00000175984	DENND2C	1.07247	3.49673e-08	2.10948e-07
ENSG00000157423	HYDIN	1.07246	0.0193909	0.0445545
ENSG00000145945	FAM50B	1.07066	1.00635e-23	2.14153e-22
ENSG00000205045	SLFN12L	1.07048	0.00126438	0.00383472
ENSG00000184281	TSSC4	1.0702	4.45927e-18	6.60197e-17
ENSG00000047936	ROS1	1.06629	6.13069e-14	6.49812e-13
ENSG00000180209	MYLPF	1.0661	0.013154	0.0317417
ENSG00000128881	TTBK2	1.06549	9.41311e-32	3.19238e-30
ENSG00000111644	ACRBP	1.06453	0.017245	0.0402912
ENSG00000163795	ZNF513	1.06449	3.19453e-10	2.38206e-09
ENSG00000066427	ATXN3	1.06389	4.05095e-47	2.45914e-45
ENSG00000145901	TNIP1	1.06273	1.19213e-58	1.09411e-56
ENSG00000116717	GADD45A	1.06236	3.67805e-39	1.68382e-37
ENSG00000132530	XAF1	1.06206	8.26436e-05	0.000309974
ENSG00000126005	MMP24-AS1	1.06179	2.00069e-23	4.16595e-22
ENSG00000126259	KIRREL2	1.06101	0.018541	0.0428815
ENSG00000148671	ADIRF	1.06097	2.34008e-07	1.26509e-06
ENSG00000144810	COL8A1	1.06024	1.21424e-51	8.58169e-50
ENSG00000229859	PGA3	1.05984	0.0144527	0.0345017
ENSG00000280273	AF131216.1	1.0585	0.0191998	0.0441624
ENSG00000091592	NLRP1	1.05705	8.78073e-31	2.76936e-29
ENSG00000278384	AL354822.1	1.05698	9.62011e-07	4.7989e-06
ENSG00000057657	PRDM1	1.05573	1.45161e-08	9.15647e-08
ENSG00000196083	IL1RAP	1.05563	7.34443e-38	3.17466e-36
ENSG00000166839	ANKDD1A	1.05527	2.20329e-06	1.04626e-05
ENSG00000221972	C3orf36	1.05524	0.013469	0.0324211
ENSG00000182326	C1S	1.05477	3.13455e-36	1.26989e-34
ENSG00000197646	PDCD1LG2	1.05465	0.00857053	0.0216641
ENSG00000231738	TSPAN19	1.05453	0.0196493	0.045052
ENSG00000143507	DUSP10	1.05391	1.052e-11	9.16833e-11
ENSG00000100036	SLC35E4	1.0519	2.1111e-11	1.77823e-10
ENSG00000198182	ZNF607	1.05132	1.03356e-17	1.4881e-16
ENSG00000150967	ABCB9	1.05057	1.76325e-11	1.49826e-10
ENSG00000184925	LCN12	1.05023	0.00455388	0.0122924
ENSG00000117480	FAAH	1.04967	0.0126866	0.0307402
ENSG00000177380	PPFIA3	1.04939	1.991e-10	1.51555e-09
ENSG00000185296	CTD-2139B15.1	1.04837	0.0195946	0.0449425
ENSG00000232022	FAAHP1	1.04818	0.0189083	0.0435826
ENSG00000171680	PLEKHG5	1.04661	2.22552e-18	3.35648e-17
ENSG00000177595	PIDD1	1.0466	7.69627e-11	6.10562e-10
ENSG00000230071	RPL4P6	1.04612	0.00707662	0.0182597
ENSG00000102996	MMP15	1.04582	2.60398e-17	3.62257e-16
ENSG00000145147	SLIT2	1.04515	8.40952e-09	5.43378e-08
ENSG00000006638	TBXA2R	1.0448	3.10963e-15	3.65179e-14
ENSG00000130940	CASZ1	1.04354	5.95843e-15	6.81944e-14
ENSG00000164849	GPR146	1.04285	0.00614683	0.0161161
ENSG00000145022	TCTA	1.04262	3.01891e-28	8.36354e-27
ENSG00000230510	PPP5D1	1.04223	0.00381633	0.0104872
ENSG00000131459	GFPT2	1.0419	3.21794e-36	1.30095e-34
ENSG00000157227	MMP14	1.04052	2.02661e-14	2.216e-13
ENSG00000101194	SLC17A9	1.04006	2.02552e-16	2.62194e-15
ENSG00000206077	ZDHHC11B	1.03874	0.000899413	0.00280928
ENSG00000145020	AMT	1.03785	0.000446705	0.00148048
ENSG00000147119	CHST7	1.03706	0.00154076	0.0046009
ENSG00000125931	CITED1	1.03664	0.0198988	0.0455439
ENSG00000188033	ZNF490	1.03471	1.98673e-05	8.22951e-05
ENSG00000260238	PMF1-BGLAP	1.03436	6.74483e-07	3.4363e-06
ENSG00000105355	PLIN3	1.03345	5.05343e-45	2.86139e-43
ENSG00000123240	OPTN	1.03319	2.91902e-62	3.03907e-60
ENSG00000064489	BORCS8-MEF2B	1.03255	0.00119363	0.00363608
ENSG00000005102	MEOX1	1.03223	1.11227e-17	1.59549e-16
ENSG00000197019	SERTAD1	1.03073	3.78342e-09	2.53252e-08
ENSG00000171872	KLF17	1.02952	0.0019273	0.00561827
ENSG00000182261	NLRP10	1.02914	0.0195686	0.0448937
ENSG00000103034	NDRG4	1.02677	8.78678e-11	6.92818e-10
ENSG00000175213	ZNF408	1.02671	3.01718e-21	5.45544e-20
ENSG00000135519	KCNH3	1.02582	0.01594	0.0375932
ENSG00000099330	OCEL1	1.02403	7.83015e-10	5.63474e-09
ENSG00000243902	ELFN2	1.02383	1.88296e-24	4.19121e-23
ENSG00000067221	STOML1	1.02271	1.70326e-14	1.87407e-13
ENSG00000152137	HSPB8	1.02199	2.47487e-54	1.93249e-52
ENSG00000114993	RTKN	1.02194	2.88236e-08	1.75525e-07
ENSG00000133107	TRPC4	1.01908	9.49099e-11	7.4561e-10
ENSG00000125657	TNFSF9	1.01714	4.32139e-30	1.31166e-28
ENSG00000122986	HVCN1	1.01666	0.0127569	0.0308989
ENSG00000120215	MLANA	1.01573	0.00109519	0.00336266
ENSG00000196544	BORCS6	1.01534	4.67473e-11	3.79564e-10
ENSG00000088992	TESC	1.0136	9.22586e-14	9.6364e-13
ENSG00000105419	MEIS3	1.01342	3.12808e-15	3.669e-14
ENSG00000204642	HLA-F	1.01296	1.79467e-16	2.33875e-15
ENSG00000141376	BCAS3	1.01186	4.10689e-20	6.89765e-19
ENSG00000123610	TNFAIP6	1.01089	0.000886936	0.00277517
ENSG00000080189	SLC35C2	1.01041	2.5353e-53	1.88831e-51
ENSG00000117425	PTCH2	1.01004	0.00631205	0.0165046
ENSG00000105404	RABAC1	1.00992	1.12428e-19	1.83728e-18
ENSG00000167232	ZNF91	1.00973	3.39748e-17	4.68271e-16
ENSG00000115267	IFIH1	1.00944	1.18572e-09	8.35572e-09
ENSG00000135048	TMEM2	1.00848	5.61904e-59	5.20635e-57
ENSG00000100246	DNAL4	1.00846	3.5489e-08	2.13962e-07
ENSG00000197324	LRP10	1.00784	5.44131e-58	4.90098e-56
ENSG00000261582	RP4-614O4.11	1.00765	0.0176324	0.0410497
ENSG00000101298	SNPH	1.00702	0.000335327	0.00113843
ENSG00000158825	CDA	1.007	1.18496e-51	8.40543e-50
ENSG00000244509	APOBEC3C	1.00655	6.71747e-07	3.42326e-06
ENSG00000100592	DAAM1	1.00632	1.51061e-35	5.90971e-34
ENSG00000108700	CCL8	1.00611	0.0206214	0.0469363
ENSG00000146950	SHROOM2	1.00601	0.00412132	0.0112407
ENSG00000109846	CRYAB	1.00531	4.2647e-29	1.23447e-27
ENSG00000189143	CLDN4	1.00437	1.32978e-25	3.15579e-24
ENSG00000181826	RELL1	1.00436	2.18559e-05	8.98597e-05
ENSG00000152784	PRDM8	1.00292	0.0165187	0.0387833
ENSG00000126878	AIF1L	1.00275	3.75709e-19	5.96851e-18
ENSG00000186472	PCLO	1.00272	5.01368e-17	6.83251e-16
ENSG00000044090	CUL7	1.00222	6.31124e-40	2.92386e-38
ENSG00000204767	FAM196B	1.00166	1.96093e-16	2.54344e-15
ENSG00000283189	RP11-949J7.8	1.00164	8.39187e-10	6.01661e-09
ENSG00000089060	SLC8B1	1.00137	1.39476e-26	3.54456e-25
ENSG00000173662	TAS1R1	1.00125	0.019007	0.0437814
ENSG00000136630	HLX	1.00101	2.8145e-05	0.000114166
ENSG00000158480	SPATA2	0.999317	3.90762e-24	8.53112e-23
ENSG00000227766	HCG4P5	0.997961	0.0186376	0.0430689
ENSG00000103642	LACTB	0.9978	1.04138e-33	3.79067e-32
ENSG00000160284	SPATC1L	0.99618	1.16707e-05	5.00785e-05
ENSG00000186480	INSIG1	0.995714	1.52333e-60	1.44925e-58
ENSG00000158023	WDR66	0.995295	6.39283e-12	5.67356e-11
ENSG00000155366	RHOC	0.992123	1.15013e-64	1.2727e-62
ENSG00000126785	RHOJ	0.992119	0.0217932	0.0492962
ENSG00000013364	MVP	0.991527	1.12412e-52	8.27704e-51
ENSG00000253731	PCDHGA6	0.99116	0.000901569	0.0028155
ENSG00000197948	FCHSD1	0.991088	6.5723e-24	1.40788e-22
ENSG00000187984	ANKRD19P	0.990612	0.0179146	0.0416068
ENSG00000167578	RAB4B	0.989961	1.31182e-08	8.3045e-08
ENSG00000128274	A4GALT	0.989819	1.41804e-26	3.59899e-25
ENSG00000119681	LTBP2	0.988771	3.73994e-52	2.68237e-50
ENSG00000124067	SLC12A4	0.987858	1.04113e-44	5.86089e-43
ENSG00000167637	ZNF283	0.987455	5.62577e-20	9.36741e-19
ENSG00000012822	CALCOCO1	0.987004	1.39433e-43	7.4179e-42
ENSG00000171403	KRT9	0.985528	2.10161e-05	8.66462e-05
ENSG00000253846	PCDHGA10	0.985277	0.000532711	0.00174246
ENSG00000126368	NR1D1	0.985157	1.77796e-18	2.69829e-17
ENSG00000109667	SLC2A9	0.985144	0.00451206	0.0121863
ENSG00000105371	ICAM4	0.984754	0.0220821	0.0498682
ENSG00000167619	TMEM145	0.984615	0.000407013	0.0013594
ENSG00000123384	LRP1	0.983733	1.0925e-44	6.1145e-43
ENSG00000117215	PLA2G2D	0.982637	0.0200826	0.0459095
ENSG00000183087	GAS6	0.982408	4.84316e-22	9.31358e-21
ENSG00000168811	IL12A	0.982181	0.00511105	0.0136367
ENSG00000145040	UCN2	0.981469	5.13571e-21	9.1409e-20
ENSG00000163293	NIPAL1	0.980603	0.00182507	0.005346
ENSG00000175544	CABP4	0.980443	6.48075e-08	3.78125e-07
ENSG00000130202	NECTIN2	0.980105	7.78821e-32	2.65526e-30
ENSG00000196335	STK31	0.979364	0.00312456	0.00871735
ENSG00000187244	BCAM	0.979223	1.15383e-23	2.44999e-22
ENSG00000140323	DISP2	0.978638	2.37336e-08	1.45674e-07
ENSG00000170175	CHRNB1	0.978213	1.02209e-08	6.54524e-08
ENSG00000187556	NANOS3	0.976612	0.0203324	0.0463875
ENSG00000164951	PDP1	0.976046	7.57869e-30	2.2789e-28
ENSG00000179242	CDH4	0.975608	0.00809502	0.0205762
ENSG00000196110	ZNF699	0.975491	1.34544e-06	6.56613e-06
ENSG00000265190	ANXA8	0.975134	1.17436e-54	9.28224e-53
ENSG00000154237	LRRK1	0.975056	1.0823e-67	1.34351e-65
ENSG00000228672	PROB1	0.974833	3.3065e-10	2.46176e-09
ENSG00000111348	ARHGDIB	0.9723	4.96633e-09	3.28347e-08
ENSG00000198223	CSF2RA	0.971905	5.88984e-15	6.75692e-14
ENSG00000127533	F2RL3	0.971766	0.00211589	0.00612195
ENSG00000073670	ADAM11	0.971119	0.000502329	0.00164986
ENSG00000261587	TMEM249	0.969985	0.0130241	0.0314715
ENSG00000142408	CACNG8	0.969604	0.00022885	0.000796349
ENSG00000184319	RPL23AP82	0.969202	7.83202e-26	1.89111e-24
ENSG00000184924	PTRHD1	0.967751	5.37445e-15	6.18397e-14
ENSG00000245680	ZNF585B	0.96706	1.07081e-15	1.30417e-14
ENSG00000006283	CACNA1G	0.96702	9.08838e-06	3.96121e-05
ENSG00000181126	HLA-V	0.966797	0.000713127	0.00227545
ENSG00000131979	GCH1	0.966615	8.09499e-08	4.65853e-07
ENSG00000244270	RPL32P29	0.965798	0.0118261	0.0289085
ENSG00000235944	ZNF815P	0.965738	5.0337e-05	0.000195974
ENSG00000164938	TP53INP1	0.965449	7.4897e-13	7.20149e-12
ENSG00000177000	MTHFR	0.964882	6.24322e-26	1.52075e-24
ENSG00000150347	ARID5B	0.964662	9.16513e-30	2.73471e-28
ENSG00000024862	CCDC28A	0.964545	2.28966e-14	2.49799e-13
ENSG00000124374	PAIP2B	0.964231	0.000693864	0.00222131
ENSG00000169403	PTAFR	0.963879	0.013457	0.0323962
ENSG00000255526	NEDD8-MDP1	0.963441	0.0198544	0.0454685
ENSG00000140950	TLDC1	0.95893	9.1797e-46	5.3223e-44
ENSG00000073910	FRY	0.956853	6.9785e-12	6.17072e-11
ENSG00000172828	CES3	0.95562	0.000451306	0.00149471
ENSG00000147697	GSDMC	0.955374	0.00368123	0.0101361
ENSG00000163347	CLDN1	0.954683	2.97592e-48	1.88329e-46
ENSG00000078114	NEBL	0.954041	1.02641e-11	8.95734e-11
ENSG00000164010	ERMAP	0.953105	5.97317e-16	7.45299e-15
ENSG00000160360	GPSM1	0.951897	9.30377e-16	1.13914e-14
ENSG00000115194	SLC30A3	0.951838	0.00533675	0.014159
ENSG00000174327	SLC16A13	0.951673	0.0028696	0.00808053
ENSG00000184792	OSBP2	0.951056	2.16115e-71	2.94723e-69
ENSG00000164331	ANKRA2	0.950506	7.93224e-10	5.70396e-09
ENSG00000163817	SLC6A20	0.950455	0.00266043	0.00754197
ENSG00000143590	EFNA3	0.949924	2.4527e-05	0.00010014
ENSG00000105427	CNFN	0.949748	0.0117508	0.0287542
ENSG00000183876	ARSI	0.949619	1.8722e-05	7.80018e-05
ENSG00000063180	CA11	0.948776	7.60348e-07	3.84342e-06
ENSG00000128713	HOXD11	0.948643	0.0189266	0.0436169
ENSG00000221995	TIAF1	0.947873	5.74749e-05	0.000221537
ENSG00000172421	EFCAB3	0.947499	0.00518942	0.0138156
ENSG00000158792	SPATA2L	0.946984	8.90405e-05	0.000331782
ENSG00000178209	PLEC	0.946758	3.82874e-07	2.01149e-06
ENSG00000049089	COL9A2	0.946605	0.0165789	0.0389004
ENSG00000125731	SH2D3A	0.946436	7.92313e-14	8.32961e-13
ENSG00000213221	DNLZ	0.942701	1.52711e-07	8.4541e-07
ENSG00000179750	APOBEC3B	0.942004	6.15123e-10	4.46639e-09
ENSG00000100299	ARSA	0.94178	2.85673e-13	2.83404e-12
ENSG00000142227	EMP3	0.941613	9.03666e-55	7.17192e-53
ENSG00000119922	IFIT2	0.940863	9.541e-37	3.94789e-35
ENSG00000153237	CCDC148	0.940563	0.0186038	0.043001
ENSG00000174939	ASPHD1	0.940095	6.79249e-15	7.75113e-14
ENSG00000173801	JUP	0.939187	4.01264e-61	3.94441e-59
ENSG00000137825	ITPKA	0.938012	0.000927243	0.00289114
ENSG00000135480	KRT7	0.937985	1.4455e-66	1.69649e-64
ENSG00000176531	PHLDB3	0.937939	1.17739e-07	6.62216e-07
ENSG00000168528	SERINC2	0.937773	3.4173e-22	6.6176e-21
ENSG00000173237	C11orf86	0.937024	5.66883e-05	0.000218766
ENSG00000114455	HHLA2	0.936998	0.00281033	0.00792862
ENSG00000162520	SYNC	0.936618	4.79619e-20	8.02057e-19
ENSG00000164122	ASB5	0.935669	0.0211968	0.0481272
ENSG00000137819	PAQR5	0.935168	2.73071e-13	2.71459e-12
ENSG00000196220	SRGAP3	0.933674	4.97627e-05	0.000193972
ENSG00000171606	ZNF274	0.933558	2.40778e-30	7.44835e-29
ENSG00000178093	TSSK6	0.933083	0.00902125	0.0227144
ENSG00000172901	LVRN	0.932616	0.00980093	0.0244613
ENSG00000165312	OTUD1	0.932495	9.3448e-13	8.88812e-12
ENSG00000169891	REPS2	0.93219	6.09319e-12	5.42255e-11
ENSG00000197150	ABCB8	0.931047	4.94662e-30	1.49908e-28
ENSG00000250517	LDHAL6CP	0.930071	0.0197547	0.0452712
ENSG00000123977	DAW1	0.929663	0.0121956	0.0297103
ENSG00000267796	LIN37	0.929546	1.03874e-09	7.36015e-09
ENSG00000175602	CCDC85B	0.929212	3.89579e-09	2.60324e-08
ENSG00000185565	LSAMP	0.929097	0.0117422	0.0287395
ENSG00000134245	WNT2B	0.928965	2.73974e-05	0.00011132
ENSG00000185885	IFITM1	0.928764	8.43723e-15	9.54921e-14
ENSG00000107290	SETX	0.92863	1.17454e-77	2.03081e-75
ENSG00000132692	BCAN	0.928097	1.65447e-06	7.98574e-06
ENSG00000248672	LY75-CD302	0.928052	0.0123321	0.0300089
ENSG00000259726	CSPG4P11	0.928018	0.0221235	0.0499558
ENSG00000171223	JUNB	0.928012	1.48426e-18	2.26498e-17
ENSG00000167074	TEF	0.9277	1.27416e-14	1.41805e-13
ENSG00000180481	GLIPR1L2	0.925533	0.0136244	0.0327504
ENSG00000144843	ADPRH	0.924554	0.00116342	0.00355246
ENSG00000150722	PPP1R1C	0.924459	0.00449096	0.0121378
ENSG00000163898	LIPH	0.924438	3.77179e-05	0.000150012
ENSG00000163517	HDAC11	0.924314	3.36773e-05	0.000135079
ENSG00000169193	CCDC126	0.924023	1.68826e-05	7.0841e-05
ENSG00000198520	C1orf228	0.923547	0.00963905	0.0241132
ENSG00000188290	HES4	0.922749	0.000300722	0.00102961
ENSG00000183831	ANKRD45	0.922335	0.0095431	0.0238855
ENSG00000052841	TTC17	0.92188	1.98401e-50	1.34808e-48
ENSG00000101443	WFDC2	0.92134	0.0203846	0.0464957
ENSG00000260266	CTD-2311M21.2	0.921055	4.15082e-05	0.000163842
ENSG00000184185	KCNJ12	0.920957	3.88772e-19	6.16087e-18
ENSG00000131746	TNS4	0.920582	1.17193e-64	1.28945e-62
ENSG00000027869	SH2D2A	0.920088	0.000349998	0.00118367
ENSG00000008083	JARID2	0.919242	2.82983e-31	9.28809e-30
ENSG00000133110	POSTN	0.919105	0.000136441	0.000492302
ENSG00000020577	SAMD4A	0.917391	5.76719e-27	1.51535e-25
ENSG00000170442	KRT86	0.917278	2.05174e-05	8.47887e-05
ENSG00000113742	CPEB4	0.91708	1.09385e-48	7.06082e-47
ENSG00000204428	LY6G5C	0.917051	0.00403692	0.0110417
ENSG00000118997	DNAH7	0.916469	0.0008609	0.00270112
ENSG00000225663	MCRIP1	0.916015	1.73032e-10	1.32441e-09
ENSG00000068831	RASGRP2	0.915515	0.0160615	0.0378589
ENSG00000257800	FNBP1P1	0.914569	0.00229998	0.00660819
ENSG00000185278	ZBTB37	0.914067	4.18264e-17	5.72821e-16
ENSG00000170876	TMEM43	0.913943	5.32251e-81	1.01049e-78
ENSG00000010319	SEMA3G	0.913136	0.00952346	0.0238425
ENSG00000134827	TCN1	0.912383	0.0183893	0.042561
ENSG00000130164	LDLR	0.912269	2.7332e-53	2.02791e-51
ENSG00000165171	WBSCR27	0.912039	0.000108128	0.000397552
ENSG00000257315	ZBED6	0.911786	2.05945e-20	3.53557e-19
ENSG00000197261	C6orf141	0.910992	1.71586e-10	1.31491e-09
ENSG00000060656	PTPRU	0.910558	9.22358e-16	1.13047e-14
ENSG00000198074	AKR1B10	0.910439	0.000209576	0.000734958
ENSG00000136002	ARHGEF4	0.908422	8.22513e-28	2.23707e-26
ENSG00000197872	FAM49A	0.908363	0.0169897	0.0397782
ENSG00000144824	PHLDB2	0.907903	4.58194e-61	4.48127e-59
ENSG00000165474	GJB2	0.907787	0.0204029	0.0465318
ENSG00000164855	TMEM184A	0.907267	1.46212e-19	2.37533e-18
ENSG00000126561	STAT5A	0.90699	1.81482e-16	2.36341e-15
ENSG00000165915	SLC39A13	0.906909	4.09185e-38	1.79679e-36
ENSG00000197774	EME2	0.904015	1.06588e-11	9.28508e-11
ENSG00000132016	C19orf57	0.903731	0.000489328	0.00161044
ENSG00000012171	SEMA3B	0.903497	2.28764e-57	1.98655e-55
ENSG00000011638	TMEM159	0.903491	4.22521e-12	3.8021e-11
ENSG00000117525	F3	0.903406	7.23636e-61	7.04181e-59
ENSG00000282034	RP11-2C24.9	0.90336	2.30231e-23	4.76327e-22
ENSG00000149541	B3GAT3	0.902344	3.23338e-25	7.48975e-24
ENSG00000198855	FICD	0.900523	4.54366e-09	3.01432e-08
ENSG00000143119	CD53	0.900237	0.00814903	0.0206932
ENSG00000167702	KIFC2	0.89934	2.27412e-12	2.09209e-11
ENSG00000178150	ZNF114	0.897884	0.00294565	0.00827303
ENSG00000105223	PLD3	0.897863	5.92245e-48	3.72365e-46
ENSG00000174791	RIN1	0.897028	9.35583e-28	2.53748e-26
ENSG00000139178	C1RL	0.895967	1.93513e-16	2.51165e-15
ENSG00000165434	PGM2L1	0.895837	1.05669e-17	1.51801e-16
ENSG00000243646	IL10RB	0.894877	3.95307e-24	8.61243e-23
ENSG00000265972	TXNIP	0.893688	3.12042e-33	1.11079e-31
ENSG00000182584	ACTL10	0.892726	0.0149913	0.0356554
ENSG00000158406	HIST1H4H	0.892146	7.28616e-05	0.000275633
ENSG00000187372	PCDHB13	0.891965	2.35443e-06	1.11421e-05
ENSG00000198715	GLMP	0.891742	7.34907e-34	2.71076e-32
ENSG00000102057	KCND1	0.890999	4.55059e-09	3.01788e-08
ENSG00000048740	CELF2	0.889719	4.3874e-08	2.61583e-07
ENSG00000134343	ANO3	0.888991	0.0118178	0.0288954
ENSG00000138100	TRIM54	0.888476	0.00240315	0.00688113
ENSG00000131408	NR1H2	0.8877	1.03331e-27	2.78692e-26
ENSG00000270672	MTRNR2L6	0.887697	1.39833e-63	1.52127e-61
ENSG00000112763	BTN2A1	0.887596	8.37823e-32	2.85139e-30
ENSG00000118898	PPL	0.887572	3.14454e-26	7.81696e-25
ENSG00000213977	TAX1BP3	0.887448	2.66246e-34	9.99195e-33
ENSG00000127585	FBXL16	0.886792	7.97419e-10	5.732e-09
ENSG00000166923	GREM1	0.886672	1.7121e-61	1.70902e-59
ENSG00000187037	GPR141	0.886538	0.0218036	0.0493141
ENSG00000181284	TMEM102	0.886113	4.2432e-07	2.219e-06
ENSG00000077238	IL4R	0.885564	4.7537e-17	6.48277e-16
ENSG00000172780	RAB43	0.885235	0.00145281	0.0043591
ENSG00000050405	LIMA1	0.88494	9.58142e-58	8.47234e-56
ENSG00000214456	PLIN5	0.884702	0.0105321	0.0261045
ENSG00000239282	GATSL3	0.884409	0.0121887	0.0297011
ENSG00000151164	RAD9B	0.884096	0.00145054	0.00435433
ENSG00000196689	TRPV1	0.884091	2.35391e-06	1.11421e-05
ENSG00000196357	ZNF565	0.882915	0.000114703	0.000419256
ENSG00000144589	STK11IP	0.882196	1.17507e-27	3.16485e-26
ENSG00000205809	KLRC2	0.881181	3.86328e-06	1.77364e-05
ENSG00000185133	INPP5J	0.881053	1.24248e-06	6.09438e-06
ENSG00000184517	ZFP1	0.880978	8.62679e-15	9.75235e-14
ENSG00000127561	SYNGR3	0.880978	0.000149903	0.00053737
ENSG00000166145	SPINT1	0.880909	0.000211893	0.000742413
ENSG00000137098	SPAG8	0.880904	0.00574048	0.0151182
ENSG00000139344	AMDHD1	0.880688	0.000584786	0.00190038
ENSG00000073008	PVR	0.879941	9.10025e-43	4.68687e-41
ENSG00000151065	DCP1B	0.879913	5.13997e-13	5.00934e-12
ENSG00000278763	FAM27B	0.879895	1.04445e-05	4.51164e-05
ENSG00000163794	UCN	0.879437	0.0211967	0.0481272
ENSG00000122678	POLM	0.878862	1.4478e-15	1.74574e-14
ENSG00000011677	GABRA3	0.878712	3.11609e-15	3.65716e-14
ENSG00000160746	ANO10	0.877932	1.06583e-41	5.15997e-40
ENSG00000049759	NEDD4L	0.877583	4.03427e-44	2.22574e-42
ENSG00000141738	GRB7	0.876549	1.44873e-05	6.14289e-05
ENSG00000256683	ZNF350	0.876023	5.45464e-10	3.98e-09
ENSG00000130590	SAMD10	0.875634	2.44433e-09	1.66495e-08
ENSG00000162526	TSSK3	0.875174	0.000114261	0.000417799
ENSG00000261052	SULT1A3	0.874945	8.16518e-08	4.69613e-07
ENSG00000214514	KRT42P	0.874429	0.00744787	0.0191005
ENSG00000091844	RGS17	0.874415	0.0121856	0.0296973
ENSG00000166925	TSC22D4	0.87409	5.84684e-24	1.25665e-22
ENSG00000179094	PER1	0.873901	7.31035e-29	2.08798e-27
ENSG00000155034	FBXL18	0.873146	7.11435e-15	8.09932e-14
ENSG00000049249	TNFRSF9	0.872355	2.03436e-05	8.41063e-05
ENSG00000114270	COL7A1	0.872163	1.89658e-07	1.03778e-06
ENSG00000136161	RCBTB2	0.871645	2.28933e-06	1.08493e-05
ENSG00000149573	MPZL2	0.870811	0.00571216	0.0150518
ENSG00000169908	TM4SF1	0.870398	7.4387e-34	2.7386e-32
ENSG00000158125	XDH	0.869808	0.0176431	0.0410698
ENSG00000182796	TMEM198B	0.868506	1.83247e-09	1.26464e-08
ENSG00000196998	WDR45	0.868428	3.2659e-43	1.71393e-41
ENSG00000106367	AP1S1	0.868426	2.24614e-30	6.97059e-29
ENSG00000105825	TFPI2	0.8683	2.58044e-18	3.87968e-17
ENSG00000047634	SCML1	0.867838	6.36771e-28	1.73677e-26
ENSG00000100345	MYH9	0.867201	1.48775e-11	1.27932e-10
ENSG00000139304	PTPRQ	0.867079	0.000474945	0.0015663
ENSG00000077454	LRCH4	0.866653	1.77727e-18	2.69829e-17
ENSG00000120137	PANK3	0.866395	6.92406e-41	3.27035e-39
ENSG00000204262	COL5A2	0.866322	3.94348e-07	2.06785e-06
ENSG00000142627	EPHA2	0.866317	1.08572e-47	6.73877e-46
ENSG00000158859	ADAMTS4	0.865842	0.00133694	0.00403581
ENSG00000186026	ZNF284	0.865447	1.6993e-07	9.35653e-07
ENSG00000112149	CD83	0.865357	2.64395e-21	4.80752e-20
ENSG00000172725	CORO1B	0.864203	4.66202e-24	1.00984e-22
ENSG00000198093	ZNF649	0.863922	0.0163691	0.038488
ENSG00000188681	TEKT4P2	0.863015	5.28204e-05	0.000204942
ENSG00000155066	PROM2	0.862774	0.000679908	0.00218059
ENSG00000135074	ADAM19	0.862116	3.36878e-29	9.80999e-28
ENSG00000157800	SLC37A3	0.86152	3.15711e-25	7.33064e-24
ENSG00000083817	ZNF416	0.859873	2.43358e-08	1.49323e-07
ENSG00000166750	SLFN5	0.859553	6.64924e-37	2.78105e-35
ENSG00000064692	SNCAIP	0.859435	0.00153377	0.00458143
ENSG00000084453	SLCO1A2	0.859408	0.00686521	0.0177972
ENSG00000167105	TMEM92	0.858963	4.91002e-05	0.000191506
ENSG00000107611	CUBN	0.858962	0.019602	0.0449542
ENSG00000232196	MTRNR2L4	0.858636	1.18748e-22	2.36094e-21
ENSG00000173928	SWSAP1	0.857362	0.000262984	0.00090698
ENSG00000197971	MBP	0.85652	4.30077e-24	9.33682e-23
ENSG00000218891	ZNF579	0.855423	1.52973e-09	1.06635e-08
ENSG00000175592	FOSL1	0.855311	3.2534e-33	1.156e-31
ENSG00000196890	HIST3H2BB	0.855212	0.0102998	0.0255777
ENSG00000077935	SMC1B	0.854849	0.01256	0.0304693
ENSG00000123685	BATF3	0.854072	6.12726e-07	3.1332e-06
ENSG00000132359	RAP1GAP2	0.853929	3.83257e-46	2.24223e-44
ENSG00000183186	C2CD4C	0.85275	0.0192493	0.0442712
ENSG00000121417	ZNF211	0.85273	1.92294e-12	1.77831e-11
ENSG00000132824	SERINC3	0.852555	2.57237e-68	3.2138e-66
ENSG00000100097	LGALS1	0.852461	1.68985e-33	6.08252e-32
ENSG00000184009	ACTG1	0.852267	4.30643e-67	5.21212e-65
ENSG00000090615	GOLGA3	0.852045	1.27398e-23	2.6933e-22
ENSG00000010278	CD9	0.851936	2.53377e-50	1.71561e-48
ENSG00000176046	NUPR1	0.851793	4.15095e-25	9.52407e-24
ENSG00000162729	IGSF8	0.851325	2.28281e-13	2.28576e-12
ENSG00000229349	ACTG1P9	0.851228	1.9858e-06	9.50917e-06
ENSG00000112183	RBM24	0.849811	0.00173557	0.00511557
ENSG00000167653	PSCA	0.849559	8.68649e-06	3.7935e-05
ENSG00000030582	GRN	0.849331	2.24858e-58	2.05395e-56
ENSG00000182372	CLN8	0.848338	5.81142e-17	7.85881e-16
ENSG00000178585	CTNNBIP1	0.848152	3.47528e-07	1.83576e-06
ENSG00000170382	LRRN2	0.847918	0.000168976	0.00060096
ENSG00000184381	PLA2G6	0.846605	2.00988e-06	9.61735e-06
ENSG00000126803	HSPA2	0.845871	1.54911e-05	6.5456e-05
ENSG00000164342	TLR3	0.845461	9.30692e-05	0.000345795
ENSG00000160781	PAQR6	0.844669	0.00641819	0.0167527
ENSG00000139278	GLIPR1	0.844514	3.22717e-43	1.69821e-41
ENSG00000212864	RNF208	0.844176	0.000131994	0.000477322
ENSG00000068079	IFI35	0.844037	1.59104e-10	1.22361e-09
ENSG00000067082	KLF6	0.844001	1.97354e-52	1.44218e-50
ENSG00000118473	SGIP1	0.843886	0.00313002	0.00873005
ENSG00000104881	PPP1R13L	0.843774	8.70077e-31	2.74862e-29
ENSG00000162645	GBP2	0.842144	2.68368e-11	2.23333e-10
ENSG00000143630	HCN3	0.842079	8.88478e-08	5.08283e-07
ENSG00000119801	YPEL5	0.841887	1.91582e-10	1.46178e-09
ENSG00000156265	MAP3K7CL	0.841818	0.000463558	0.00153188
ENSG00000175294	CATSPER1	0.841806	0.00265003	0.0075191
ENSG00000091073	DTX2	0.841638	3.129e-12	2.84742e-11
ENSG00000166405	RIC3	0.84119	0.00339821	0.00941571
ENSG00000135127	BICDL1	0.841134	0.000395454	0.00132468
ENSG00000133121	STARD13	0.841088	1.21572e-15	1.47416e-14
ENSG00000223508	RPL23AP53	0.840595	0.000700753	0.00224082
ENSG00000172548	NIPAL4	0.839704	1.79199e-08	1.11654e-07
ENSG00000166128	RAB8B	0.839519	5.79456e-18	8.49445e-17
ENSG00000130528	HRC	0.838839	0.0205831	0.0468656
ENSG00000159403	C1R	0.837469	2.72979e-20	4.65748e-19
ENSG00000205744	DENND1C	0.837405	0.0184183	0.0426181
ENSG00000139926	FRMD6	0.836935	1.3167e-35	5.16152e-34
ENSG00000136044	APPL2	0.835529	1.6245e-17	2.29959e-16
ENSG00000188042	ARL4C	0.835445	1.89889e-06	9.10648e-06
ENSG00000166473	PKD1L2	0.835381	0.00679436	0.0176253
ENSG00000196208	GREB1	0.835233	0.00860541	0.021738
ENSG00000197580	BCO2	0.834927	0.00439399	0.011909
ENSG00000226314	ZNF192P1	0.834881	0.0177024	0.041183
ENSG00000164318	EGFLAM	0.834665	6.12281e-07	3.13176e-06
ENSG00000226479	TMEM185B	0.834087	2.8789e-20	4.89035e-19
ENSG00000079308	TNS1	0.83394	6.039e-17	8.1495e-16
ENSG00000249158	PCDHA11	0.833672	0.0148974	0.0354626
ENSG00000198208	RPS6KL1	0.833326	0.000703918	0.00225051
ENSG00000110002	VWA5A	0.832547	1.26817e-11	1.09536e-10
ENSG00000125848	FLRT3	0.832481	0.00524323	0.0139441
ENSG00000106330	MOSPD3	0.831775	1.93019e-09	1.32971e-08
ENSG00000174851	YIF1A	0.830159	1.06056e-32	3.72737e-31
ENSG00000234745	HLA-B	0.830158	7.317e-54	5.55662e-52
ENSG00000102312	PORCN	0.829614	9.91521e-16	1.21064e-14
ENSG00000133101	CCNA1	0.829232	0.0131665	0.03176
ENSG00000175182	FAM131A	0.828979	1.06819e-07	6.03781e-07
ENSG00000099999	RNF215	0.827865	3.98086e-11	3.25821e-10
ENSG00000167380	ZNF226	0.827399	6.95381e-15	7.92587e-14
ENSG00000173614	NMNAT1	0.82712	1.28232e-13	1.31735e-12
ENSG00000106034	CPED1	0.826901	0.0152882	0.0362724
ENSG00000158516	CPA2	0.826717	0.0215272	0.0487572
ENSG00000135678	CPM	0.826067	3.7448e-17	5.14678e-16
ENSG00000267534	S1PR2	0.825927	7.89433e-06	3.48232e-05
ENSG00000181218	HIST3H2A	0.825769	1.88419e-05	7.84167e-05
ENSG00000196743	GM2A	0.825732	6.58566e-34	2.43846e-32
ENSG00000117305	HMGCL	0.825585	2.70442e-17	3.75419e-16
ENSG00000255823	MTRNR2L8	0.824988	2.14683e-77	3.61508e-75
ENSG00000001460	STPG1	0.824936	1.34865e-12	1.26412e-11
ENSG00000135956	TMEM127	0.824329	1.09373e-33	3.9663e-32
ENSG00000168389	MFSD2A	0.823307	0.000522129	0.00171026
ENSG00000145217	SLC26A1	0.822743	0.0179432	0.041653
ENSG00000102100	SLC35A2	0.8227	2.13798e-22	4.18625e-21
ENSG00000099337	KCNK6	0.822569	1.7578e-05	7.35837e-05
ENSG00000105383	CD33	0.822391	0.00689428	0.0178606
ENSG00000132003	ZSWIM4	0.822328	1.02366e-22	2.04362e-21
ENSG00000241322	CDRT1	0.820128	6.51932e-09	4.26941e-08
ENSG00000237765	FAM200B	0.819602	1.24924e-20	2.17549e-19
ENSG00000011347	SYT7	0.819545	0.00133006	0.00401632
ENSG00000130517	PGPEP1	0.817818	6.73107e-17	9.0456e-16
ENSG00000196843	ARID5A	0.817522	4.69651e-05	0.000183807
ENSG00000184988	TMEM106A	0.816853	5.65355e-06	2.53899e-05
ENSG00000130827	PLXNA3	0.815812	3.11838e-31	1.01662e-29
ENSG00000163520	FBLN2	0.815733	8.19801e-06	3.60233e-05
ENSG00000175137	SH3BP5L	0.815685	1.62335e-25	3.829e-24
ENSG00000174917	C19orf70	0.815442	1.47443e-17	2.09174e-16
ENSG00000165071	TMEM71	0.814	0.0188368	0.0434566
ENSG00000131848	ZSCAN5A	0.814	6.05769e-07	3.1018e-06
ENSG00000105204	DYRK1B	0.813988	1.25592e-09	8.81829e-09
ENSG00000278318	ZNF229	0.812753	1.63518e-12	1.52091e-11
ENSG00000181045	SLC26A11	0.811986	3.94642e-12	3.56282e-11
ENSG00000133083	DCLK1	0.811251	9.18368e-07	4.58947e-06
ENSG00000042493	CAPG	0.811111	5.96206e-43	3.10364e-41
ENSG00000269028	MTRNR2L12	0.810809	6.80821e-60	6.40004e-58
ENSG00000160469	BRSK1	0.810279	0.000556542	0.00181316
ENSG00000105982	RNF32	0.810061	0.0139352	0.0334021
ENSG00000139899	CBLN3	0.80844	0.000878925	0.00275232
ENSG00000138111	MFSD13A	0.807944	2.69004e-06	1.25858e-05
ENSG00000145780	FEM1C	0.80793	4.09341e-23	8.33532e-22
ENSG00000196391	ZNF774	0.806983	6.80275e-11	5.43041e-10
ENSG00000104689	TNFRSF10A	0.806905	6.26304e-26	1.52367e-24
ENSG00000143315	PIGM	0.806571	1.86315e-18	2.82315e-17
ENSG00000159885	ZNF222	0.806161	1.32251e-05	5.63361e-05
ENSG00000159208	CIART	0.805159	0.00954902	0.0238972
ENSG00000054148	PHPT1	0.804593	3.24033e-38	1.42936e-36
ENSG00000142867	BCL10	0.804573	4.37436e-16	5.52573e-15
ENSG00000126947	ARMCX1	0.803747	5.48495e-07	2.81815e-06
ENSG00000144959	NCEH1	0.803307	3.40205e-24	7.45257e-23
ENSG00000078098	FAP	0.803177	4.88985e-14	5.21719e-13
ENSG00000170385	SLC30A1	0.80251	1.50428e-29	4.44062e-28
ENSG00000109072	VTN	0.802313	0.0217706	0.049251
ENSG00000169814	BTD	0.802038	8.42122e-20	1.39025e-18
ENSG00000173269	MMRN2	0.801823	8.08811e-06	3.55807e-05
ENSG00000205086	C2orf91	0.80045	0.0146797	0.0350088
ENSG00000131187	F12	0.800327	0.0200585	0.0458652
ENSG00000100314	CABP7	0.800323	0.0158592	0.0374438
ENSG00000171984	C20orf196	0.80004	0.0102473	0.0254606
ENSG00000183340	JRKL	0.799967	9.06795e-15	1.02272e-13
ENSG00000182378	PLCXD1	0.798958	6.61609e-23	1.32905e-21
ENSG00000234062	RP11-308D16.2	0.798773	0.000359659	0.00121422
ENSG00000170681	MURC	0.798581	0.00304998	0.00853264
ENSG00000135437	RDH5	0.798576	0.0112813	0.0277271
ENSG00000171159	C9orf16	0.798339	9.44644e-11	7.42412e-10
ENSG00000159314	ARHGAP27	0.798193	7.30523e-10	5.27858e-09
ENSG00000175287	PHYHD1	0.797213	5.32042e-06	2.39995e-05
ENSG00000059804	SLC2A3	0.796144	1.15896e-18	1.78973e-17
ENSG00000138030	KHK	0.795944	0.000229782	0.00079916
ENSG00000166532	RIMKLB	0.795537	1.13907e-35	4.47426e-34
ENSG00000142409	ZNF787	0.794954	3.92929e-14	4.21555e-13
ENSG00000173295	FAM86B3P	0.794823	0.000261977	0.000903829
ENSG00000079257	LXN	0.794179	5.02859e-09	3.32237e-08
ENSG00000135406	PRPH	0.793795	0.0150131	0.0356986
ENSG00000066455	GOLGA5	0.793586	1.03081e-28	2.90562e-27
ENSG00000240038	AMY2B	0.792968	0.000275482	0.000947214
ENSG00000072163	LIMS2	0.792603	9.30609e-16	1.13914e-14
ENSG00000169252	ADRB2	0.791985	3.00229e-10	2.24563e-09
ENSG00000134013	LOXL2	0.791649	8.32966e-43	4.31294e-41
ENSG00000165886	UBTD1	0.791645	3.66546e-06	1.68675e-05
ENSG00000185950	IRS2	0.791631	4.47845e-32	1.54041e-30
ENSG00000068078	FGFR3	0.791098	0.00192194	0.0056035
ENSG00000257704	INAFM1	0.791017	0.000325998	0.00110909
ENSG00000091879	ANGPT2	0.790578	0.0160717	0.0378762
ENSG00000172296	SPTLC3	0.790449	1.28566e-05	5.49236e-05
[truncated: 6,579 more rows]

## Sheet: NHEK RNA-Seq 6h post mRNA 
Supplementary data: NHEK RNA-Seq 6h post mRNA transfection
ENSEMBL ID	Gene symbol	Log2 fold change	P-value	Adjusted p-value
ENSG00000274276	CBSL	9.18744	3.52734e-10	9.17575e-07
ENSG00000253488	FAM60DP	6.07998	1.56074e-06	0.000540869
ENSG00000236523	NPM1P40	4.75733	2.67762e-08	2.0512e-05
ENSG00000165478	HEPACAM	4.174	0.000138297	0.0197763
ENSG00000118972	FGF23	3.64166	6.42375e-16	9.34977e-12
ENSG00000130032	PRRG3	3.52642	5.13196e-13	3.73478e-09
ENSG00000171532	NEUROD2	3.12503	1.09322e-06	0.000441996
ENSG00000150625	GPM6A	2.7471	9.65225e-08	5.40341e-05
ENSG00000163884	KLF15	2.69639	0.000399729	0.0427798
ENSG00000225972	MTND1P23	2.39756	2.16834e-08	1.75334e-05
ENSG00000123700	KCNJ2	1.91503	0.000334631	0.0368981
ENSG00000187942	LDLRAD2	1.78524	0.00018524	0.0247175
ENSG00000165507	C10orf10	1.76995	0.000124095	0.0184307
ENSG00000164400	CSF2	1.64163	6.64622e-05	0.0113217
ENSG00000164241	C5orf63	1.46556	8.46309e-08	5.40341e-05
ENSG00000212724	KRTAP2-3	1.46368	5.84457e-05	0.0103741
ENSG00000160221	C21orf33	1.33243	2.29585e-05	0.00498747
ENSG00000162892	IL24	1.28195	8.9742e-08	5.40341e-05
ENSG00000104490	NCALD	1.24359	0.000192002	0.0247175
ENSG00000144834	TAGLN3	1.20285	0.00041471	0.0440592
ENSG00000171916	LGALS9C	1.0596	2.09322e-08	1.75334e-05
ENSG00000261052	SULT1A3	0.971388	0.000306727	0.0348782
ENSG00000165799	RNASE7	0.963019	1.10057e-05	0.00266979
ENSG00000166526	ZNF3	0.942922	7.41763e-06	0.00196298
ENSG00000167767	KRT80	0.891184	0.000296919	0.0340287
ENSG00000114268	PFKFB4	0.888896	3.78252e-10	9.17575e-07
ENSG00000087495	PHACTR3	0.720289	2.34715e-06	0.000759173
ENSG00000028277	POU2F2	0.552029	0.000345703	0.0378324
ENSG00000283253	AL031664.1	0.0263855	0.000459978	0.0471477
ENSG00000260212	RP11-325O24.5	0.00488811	1.18092e-05	0.0027723
ENSG00000137936	BCAR3	-0.390674	0.000210735	0.0262158
ENSG00000076003	MCM6	-0.428226	0.000135628	0.0197427
ENSG00000170345	FOS	-0.478606	0.000202303	0.0256045
ENSG00000103365	GGA2	-0.498021	7.67956e-05	0.0122831
ENSG00000066027	PPP2R5A	-0.498661	0.000440758	0.0464872
ENSG00000165480	SKA3	-0.503531	4.60065e-05	0.00858494
ENSG00000175931	UBE2O	-0.50705	0.000234648	0.0285519
ENSG00000110092	CCND1	-0.518279	0.000320622	0.0360699
ENSG00000160294	MCM3AP	-0.538814	0.00016058	0.0226916
ENSG00000132613	MTSS1L	-0.557851	3.82491e-05	0.00762623
ENSG00000106459	NRF1	-0.563808	0.000451332	0.046803
ENSG00000160271	RALGDS	-0.574639	0.000164784	0.0230618
ENSG00000178726	THBD	-0.577812	0.000169065	0.0234357
ENSG00000120833	SOCS2	-0.594004	0.000191382	0.0247175
ENSG00000008710	PKD1	-0.597319	3.96499e-05	0.00769472
ENSG00000058729	RIOK2	-0.599289	5.93696e-05	0.0104111
ENSG00000110583	NAA40	-0.606769	4.49552e-05	0.0084977
ENSG00000121039	RDH10	-0.607196	0.000450389	0.046803
ENSG00000132716	DCAF8	-0.607326	3.37222e-06	0.00100169
ENSG00000180346	TIGD2	-0.610991	0.000329533	0.0366134
ENSG00000226887	ERVMER34-1	-0.617311	5.83371e-05	0.0103741
ENSG00000066583	ISOC1	-0.620754	6.76735e-05	0.0113217
ENSG00000121210	KIAA0922	-0.630294	0.000138591	0.0197763
ENSG00000174136	RGMB	-0.659295	8.64915e-05	0.0136835
ENSG00000196700	ZNF512B	-0.666313	2.95316e-06	0.000895483
ENSG00000153885	KCTD15	-0.67103	0.000108562	0.0165805
ENSG00000181220	ZNF746	-0.672483	8.40005e-06	0.00214496
ENSG00000189319	FAM53B	-0.67652	2.50803e-06	0.00077669
ENSG00000124226	RNF114	-0.678116	1.54223e-06	0.000540869
ENSG00000135750	KCNK1	-0.693631	1.37799e-05	0.00313385
ENSG00000144355	DLX1	-0.696856	0.000172507	0.0236872
ENSG00000011198	ABHD5	-0.697589	9.24405e-05	0.0144674
ENSG00000160094	ZNF362	-0.706375	0.000209262	0.0262158
ENSG00000171517	LPAR3	-0.70698	0.000192607	0.0247175
ENSG00000100479	POLE2	-0.717251	0.00023736	0.0285519
ENSG00000111802	TDP2	-0.718158	3.78557e-06	0.00110198
ENSG00000043143	JADE2	-0.71909	1.1809e-06	0.000455657
ENSG00000269897	COMMD3-BMI1	-0.724353	0.000322164	0.0360699
ENSG00000143157	POGK	-0.72509	6.71228e-05	0.0113217
ENSG00000110042	DTX4	-0.726182	1.83732e-06	0.000607778
ENSG00000164649	CDCA7L	-0.726709	7.03859e-07	0.000301314
ENSG00000119669	IRF2BPL	-0.730205	2.42389e-06	0.000766952
ENSG00000138002	IFT172	-0.73261	1.09543e-05	0.00266979
ENSG00000181751	C5orf30	-0.734445	0.000109359	0.0165805
ENSG00000244405	ETV5	-0.736697	9.5625e-08	5.40341e-05
ENSG00000022567	SLC45A4	-0.752978	0.00017754	0.0241504
ENSG00000168502	MTCL1	-0.756129	0.000188114	0.0247175
ENSG00000197852	FAM212B	-0.776995	0.000220011	0.0271378
ENSG00000162413	KLHL21	-0.803192	1.63596e-09	2.83616e-06
ENSG00000187210	GCNT1	-0.817905	1.67672e-06	0.000567549
ENSG00000144749	LRIG1	-0.826016	5.69903e-05	0.0103687
ENSG00000147130	ZMYM3	-0.828154	1.43581e-08	1.39321e-05
ENSG00000170113	NIPA1	-0.83322	0.000240271	0.0286651
ENSG00000135766	EGLN1	-0.863587	3.89659e-05	0.00766417
ENSG00000165152	TMEM246	-0.867599	1.72508e-07	9.29948e-05
ENSG00000079156	OSBPL6	-0.868608	7.22393e-05	0.0117984
ENSG00000128694	OSGEPL1	-0.868853	6.94575e-05	0.0114881
ENSG00000008513	ST3GAL1	-0.874711	1.24215e-06	0.000463576
ENSG00000150455	TIRAP	-0.882822	0.000236453	0.0285519
ENSG00000229544	NKX1-2	-0.883187	3.21023e-05	0.00667498
ENSG00000168621	GDNF	-0.887724	0.000286795	0.0331294
ENSG00000178409	BEND3	-0.897378	1.18962e-06	0.000455657
ENSG00000185875	THNSL1	-0.939698	0.00038334	0.0413297
ENSG00000133111	RFXAP	-0.940543	0.000371294	0.0403297
ENSG00000169255	B3GALNT1	-0.94969	8.1384e-06	0.00211526
ENSG00000144791	LIMD1	-0.95	9.50507e-08	5.40341e-05
ENSG00000112365	ZBTB24	-0.95511	1.29825e-05	0.00299937
ENSG00000127337	YEATS4	-0.955659	4.8881e-08	3.55731e-05
ENSG00000180011	ZADH2	-0.959547	5.96857e-09	7.8975e-06
ENSG00000170456	DENND5B	-0.969589	0.000469041	0.0477405
ENSG00000076351	SLC46A1	-0.970472	1.13598e-05	0.00271052
ENSG00000178573	MAF	-0.973278	0.000250541	0.0294083
ENSG00000185551	NR2F2	-0.981453	8.49566e-07	0.000353298
ENSG00000136444	RSAD1	-0.982239	7.01472e-06	0.00189073
ENSG00000158966	CACHD1	-0.982467	0.000453399	0.046803
ENSG00000111432	FZD10	-0.986459	2.4468e-05	0.00523724
ENSG00000150867	PIP4K2A	-0.987951	2.58752e-07	0.000125538
ENSG00000125388	GRK4	-1.00008	0.000135642	0.0197427
ENSG00000168763	CNNM3	-1.00421	0.000245311	0.0290285
ENSG00000101230	ISM1	-1.01084	0.000263182	0.030645
ENSG00000070476	ZXDC	-1.01424	1.94858e-09	2.83616e-06
ENSG00000165030	NFIL3	-1.01444	2.0048e-08	1.75334e-05
ENSG00000166106	ADAMTS15	-1.02722	2.21719e-07	0.000115254
ENSG00000185115	NSMCE3	-1.0292	5.34498e-07	0.000235746
ENSG00000054598	FOXC1	-1.0382	5.00023e-06	0.00139958
ENSG00000147852	VLDLR	-1.06466	6.68963e-05	0.0113217
ENSG00000147324	MFHAS1	-1.07998	9.35021e-09	9.72088e-06
ENSG00000177283	FZD8	-1.08305	4.27593e-05	0.00818898
ENSG00000203761	MSTO2P	-1.08658	3.73364e-05	0.00754765
ENSG00000198945	L3MBTL3	-1.09447	0.00011679	0.0175245
ENSG00000154734	ADAMTS1	-1.11728	2.0908e-05	0.00468179
ENSG00000095203	EPB41L4B	-1.13296	7.07048e-08	4.90051e-05
ENSG00000162407	PLPP3	-1.14789	0.000193596	0.0247175
ENSG00000136158	SPRY2	-1.18548	8.47958e-10	1.76315e-06
ENSG00000186532	SMYD4	-1.18926	5.63692e-06	0.00154803
ENSG00000176399	DMRTA1	-1.24424	3.64864e-05	0.00747972
ENSG00000213839	TMX2P1	-1.27662	7.29547e-05	0.0117984
ENSG00000205189	ZBTB10	-1.30708	0.000190935	0.0247175
ENSG00000125845	BMP2	-1.35738	1.603e-11	5.83293e-08
ENSG00000114790	ARHGEF26	-1.38528	3.30492e-07	0.000155171
ENSG00000167034	NKX3-1	-1.40751	2.15155e-05	0.00474481
ENSG00000183337	BCOR	-1.42972	0.000108268	0.0165805
ENSG00000168661	ZNF30	-1.43604	2.39665e-07	0.000120287
ENSG00000153094	BCL2L11	-1.44256	7.59102e-09	8.49902e-06
ENSG00000152503	TRIM36	-1.44985	2.57588e-05	0.00543362
ENSG00000157240	FZD1	-1.46745	7.2323e-09	8.49902e-06
ENSG00000151233	GXYLT1	-1.51591	1.34038e-06	0.000487732
ENSG00000166016	ABTB2	-1.63131	9.91564e-06	0.00248831
ENSG00000198948	MFAP3L	-1.65704	4.88301e-05	0.00899648
ENSG00000185252	ZNF74	-1.66116	1.20046e-11	5.82425e-08
ENSG00000224287	MSL3P1	-1.74587	1.84337e-09	2.83616e-06
ENSG00000172197	MBOAT1	-1.91664	4.83412e-06	0.00137962
ENSG00000241790	ENO1P4	-7.01191	4.47083e-07	0.000203353

## Sheet: NHEK RNA-Seq 24h post mRNA
Supplementary data: NHEK RNA-Seq 24h post mRNA transfection
ENSEMBL ID	Gene symbol	Log2 fold change	P-value	Adjusted p-value
ENSG00000254673	RP11-598P20.5	6.82741	9.45833e-07	0.0107031
ENSG00000125740	FOSB	-0.757864	6.21374e-06	0.0234382
ENSG00000170345	FOS	-0.798461	2.01721e-06	0.0121744
ENSG00000185252	ZNF74	-0.958785	2.65174e-06	0.0121744
ENSG00000162772	ATF3	-1.46145	1.77317e-11	4.01304e-07
ENSG00000136244	IL6	-1.59099	2.68964e-06	0.0121744
