# Supplementary material for: The MYB-related transcription factor MYPOP acts as a selective regulator of cancer cell growth
Source: Commun Biol. 2026 May 19;9:678. doi: 10.1038/s42003-026-10272-2 (PMC13187161; doi:10.1038/s42003-026-10272-2)
Supplement: Supplementary file 4 — Supplementary Data 2 [file 42003_2026_10272_MOESM4_ESM.xlsx]

## Sheet: Fig. 1
Fig. 1f				Fig. 1h				Fig. 1i
Control	MYPOP			Control	MYPOP			Control	MYPOP
-0.148	0.488			10.8911	32.6923			4	37.8641
-0.233	0.561			17.4757	35.6436			8.33333	28.7037
-0.191	0.448			12.5	34.2593			5.82524	54.8077

## Sheet: Fig. 2
Fig. 2b				Fig. 2c				Fig. 2e				Fig. 2f				Fig. 2h									Fig. 2j
Control	MYPOP			Control	MYPOP			Control	MYPOP			Control	MYPOP				Control			MYPOP						Control			MYPOP
453	458			480	438			499	664			491	372			Early apoptotic (AnnexinV+, 7ADD-)	13	14.9	19.3	26.1	34.1	17.9			Early apoptotic (AnnexinV+, 7ADD-)	8.1	7.1	6.1	20.8	26.2	26.7
499	438			487	420			433	649			559	413			Late apoptotic (AnnexinV+, 7ADD+)	4.9	4.5	8.2	11.4	6.6	8			Late apoptotic (AnnexinV+, 7ADD+)	7.4	7.7	8.8	11.6	21.8	22.8
495	472			494	461			460	614			523	404			Necrotic cells (AnnexinV-, 7ADD+)	1.4	1.4	7.6	7	3.9	13.9			Necrotic cells (AnnexinV-, 7ADD+)	4.8	1.7	3.2	38	27.4	27.2
																Viable cells	80.7	79.2	64.8	55.5	55.4	60.2			Viable cells	79.7	83.5	81.9	29.6	24.5	23.3

## Sheet: Fig. 4
Fig. 4a									Fig. 4c				Fig. 4d
	Control			MYPOP					Control	MYPOP			Control	MYPOP
24h	2.9703	0	2.88462	0	0	0			5	0			13	57
48h	5	1.85185	2.91262	0.970874	0	0			8	1			18.3099	65
									3.90292	0			16.6667	47.5728
									8.5	0.490196

## Sheet: Fig. 5
Fig. 5b
Huh7		HEK293		MCF7		HCT116		HeLa		A549		2106T
Control	MYPOP	Control	MYPOP	Control	MYPOP	Control	MYPOP	Control	MYPOP	Control	MYPOP	Control	MYPOP
100	60.9069	100	36.4316	100	45.7519	100	7.65116	100	32.1729	100	21.3321	100	0.263131
100	61.1408	100	24.0355	100	14.9923	100	15.4575	100	22.1354	100	17.5391	100	39.2347
100	55.2531	100	42.324	100	3.86013	100	50.6185	100	3.5111	100	10.5218	100	0.905223
		100	75.0948	100	45.0636					100	0.864897	100	1.65718
		100	44.879

## Sheet: Fig. 6
Fig. 6b
HeLa														NHEK											CaSki											HaCaT											HCT116
h	Untreated				Control				MYPOP					h	Untreated			Control			MYPOP				h	Untreated			Control			MYPOP				h	Untreated			Control			MYPOP				h	Untreated
0	100	100	100	100	100.762	98.8066	88.7826	110.858	101.389	98.0247	94.2608	113.367		0	100	100	100	94.3524	97.9827	96.877	89.5115	100.455	95.5621		0	100	100	100	98.4095	91.3876	95.9436	93.6582	105.834	100.247		0	100	100	100	103.086	107.844	95.4283	97.3526	87.602	83.7841		0	100	100
6	120.923	116.379	90.6667	108.85	118.728	118.395	85.0145	124.042	108.557	105.267	71.8261	110.949		6	121.5	122.752	122.091	115.024	113.731	122.65	111.404	115.407	115.056		6	110.563	110.802	117.143	106.26	104.269	108.113	97.9608	116.636	110.229		6	115.928	114.695	115.345	115.387	116.055	112.448	109.156	95.8673	93.0067		6	143.295	72.8856
12	140.591	136.914	106.696	135.538	136.604	134.444	94.7826	139.644	111.828	107.16	71.4493	121.761		12	138.072	136.66	139.25	132.119	129.145	137.41	128.827	124.684	125.937		12	129.221	127.935	134.991	115.477	117.832	124.127	91.3744	124.917	111.217		12	135.001	135.386	131.855	133.962	132.368	133.032	114.524	102.515	97.0691		12	191.331	94.8823
18	163.53	164.033	123.275	152.783	149.507	154.856	107.913	150.182	113.889	108.56	71.3043	111.223		18	156.28	147.848	156.969	153.707	147.35	156.114	141.823	136.326	143.688		18	147.206	153.515	145.009	123.777	130.567	142.928	96.3703	130.144	117.778		18	158.505	154.119	151.296	152.976	150.802	145.389	123.3	105.234	101.347		18	250.854	121.156
24	193.28	191.152	154.754	184.033	165.86	185.597	119.565	174.954	113.038	109.218	70.3188	112.865		24	177.431	165.606	183.662	182.425	171.423	178.698	159.485	155.164	161.308		24	167.883	174.678	188.007	140.62	148.675	160.988	98.4095	140.044	121.87		24	174.974	179.541	169.99	169.285	161.419	159.636	132.558	114.6	113.24		24	330.498	156.98
30	224.642	228.025	185.072	213.595	191.308	218.477	141.71	180.839	120.43	102.181	73.7681	109.443		30	197.58	181.823	199.803	209.9	191.512	208.317	202.747	175.551	186.851		30	197.349	204.398	210.97	159.054	165.182	182.011	102.182	154.656	130.406		30	207.372	203.412	193.72	178.982	178.494	177.956	145.619	121.996	122.044		30	415.791	196.372
36	248.701	266.79	212.986	253.923	203.987	245.185	150.087	213.595	126.299	93.9918	74.2029	115.237		36	209.812	197.137	223.866	245.268	220.081	242.406	220.017	190.723	226.134		36	225.51	228.377	242.716	181.26	183.787	214.039	103.385	163.949	142.963		36	225.786	239.464	231.142	197.294	189.913	189.318	147.886	127.488	124.228		36	501.821	244.786
42	277.33	305.885	236.667	274.453	227.823	293.457	166.754	213.047	109.229	88.7654	77.971	116.058		42	226.603	210.158	256.344	272.612	249.126	276.627	238.923	213.02	265.154		42	276.346	259.385	289.806	200.979	208.704	246.596	109.971	184.155	151.111		42	278.28	285.182	263.245	207.255	214.288	217.099	149.466	137.303	126.615		42	588.337	299.844
48	328.226	352.798	243.246	325.821	259.991	330.412	168.841	263.002	114.068	85.4733	65.6812	111.724		48	248.386	230.899	281.065	310.009	280.501	336.588	257.174	240.013	301.282		48	322.716	290.504	341.164	222.716	231.616	278.201	122.798	198.27	161.517		48	306.713	336.691	335.917	233.699	241.272	235.374	155.419	145.908	148.365		48	649.345	360.32
54	338.889	393.169	276.435	352.874	285.484	390.7	183.42	277.372	103.36	86.2551	66.9565	112.272		54	271.74	252.444	307.528	352.529	323.42	405.523	279.285	274.322	349.573		54	375.51	319.709	386.314	276.713	254.435	327.972	133.075	213.673	182.363		54	364.034	389.56	406.326	271.508	263.526	249.202	157.145	159.611	146.351		54	696.632	422.237
60	396.819	471.111	298.319	404.06	313.889	445.556	202.696	317.062	98.2975	93.0864	66.1159	113.869		60	293.197	273.043	341.486	396.729	391.114	464.497	325.425	324.286	404.832		60	446.574	346.338	445.891	315.171	271.108	382.081	148.409	224.052	214.427		60	455.419	440.661	467.896	293.009	293.692	304.481	167.12	170.731	158.843		60	706.299	478.172
66	404.525	541.646	325.971	428.741	345.52	511.975	220.609	342.838	93.5484	100.7	68.2029	106.843		66	307.763	272.823	368.639	444.069	418.937	538.429	359.093	344.289	461.67		66	519.984	370.004	514.286	366.823	300.571	442.716	162.378	232.646	233.686		66	502.662	545.935	548.365	342.797	347.213	336.8	173.57	182.518	169.447		66	703.792	526.97
72	434.722	607.942	351.855	484.58	391.308	582.51	244.087	410.903	104.346	105.35	72.9275	118.248		70	318.993	297.706	395.036	465.46	456.585	584.287	402.508	386.575	496.055		70	571.86	379.481	564.444	401.183	314.115	471.64	177.1	243.062	250.3		72	615.987	658.415	645.649	388.416	393.679	394.93	185.754	192.985	186.466		72	683.747	558.842
[truncated: 28 more columns]

## Sheet: Fig. 8
Fig. 8a																											Fig. 8b
	MYC									E6									E7									TNF-α												IL-1α
6h				24h					6h				24h					6h				24h
Untreated	Control	MYPOP		Untreated	Control	MYPOP			Untreated	Control	MYPOP		Untreated	Control	MYPOP			Untreated	Control	MYPOP		Untreated	Control	MYPOP			h	Untreated			Control			MYPOP					h	Untreated			Control			MYPOP
6.18133e+06	6.16572e+06	908943		5.79432e+06	5.53957e+06	7.78798e+06			3.42183e+07	3.31203e+07	1.08501e+07		3.41522e+07	3.00947e+07	3.02662e+07			7.40435e+07	6.04058e+07	2.2086e+07		7.95835e+07	6.87082e+07	6.42803e+07			6	0	0	0	0	0	0	0	0	0			6	0	0	0	0	0	0	0	0	0
9.796e+06	8.42077e+06	1.1757e+06		9.0013e+06	7.01834e+06	9.16351e+06			6.21441e+07	5.69519e+07	1.92122e+07		6.78178e+07	5.28794e+07	4.13545e+07			1.39037e+08	1.15778e+08	3.5786e+07		140476975	1.10698e+08	7.94323e+07			24	0	0	0	0	0	0	0	0	0			24	0	0	0	0	0	0	14.39	0	11.66
1.15597e+07	9.5533e+06	934360		9.59117e+06	7.74077e+06	7.12386e+06			6.53795e+07	5.68614e+07	1.74451e+07		7.07439e+07	5.92315e+07	2.51927e+07			1.47611e+08	1.13133e+08	3.62378e+07		1.40566e+08	1.20826e+08	4.86579e+07			30	0	0	0	0	0	0	0	0	6.03			30	0	0	0	0	0	0	36.48	31.21	15.39
																											48	0	0	0	0	0	0	0	8.25	6.08			48	0	0	0	0	0	0	68.49	66.16	33.85
	IL1A									IL11									IL20								54	0	0	0	0	0	0	0	0	7.08			54	0	0	0	0	0	0	79.88	73.54	33.61
6h				24h					6h				24h					6h				24h
Untreated	Control	MYPOP		Untreated	Control	MYPOP			Untreated	Control	MYPOP		Untreated	Control	MYPOP			Untreated	Control	MYPOP		Untreated	Control	MYPOP				IL-11												IL-24
17908.3	23196.7	193822		22085.5	43938.2	406643			5438.43	4039.23	45654.8		3382.08	3240.92	55199.2			541.86	1272.55	138462		1197.18	1115.89	174522
6422.49	10645.2	229590		8383.57	16736	312272			867.96	1687.3	35425.6		1339.53	677.26	23000.9			766.71	516.64	175331		2491.65	714.36	105924			h	Untreated			Control			MYPOP					h	Untreated			Control			MYPOP
3928.89	7991.07	121699		5046.64	20660.9	309121			1827.69	2377.41	45019.7		992.27	1726.28	59562.4			473.49	894.84	114132		654.77	658.98	154062			6	35.16	48.36	50.82	28	40.26	47.18	32.2	50.5	51.65			6	27.231	0	0	26.529	0	0	17.985	0	0
																											24	40.86	56.69	64.99	35.84	56.99	48.63	303.33	408.87	524.78			24	14.342	0	0	15.076	0	0	457.118	588.476	517.276
	IL24									MYPOP																	30	43.65	62.59	68.09	42.66	56.74	58.1	362.61	424.51	525.57			30	24.414	0	0	35.571	0	0	524.21	646.248	556.753
6h				24h					6h				24h														48	58.55	74.18	69.45	55.47	61.87	65.45	342.41	528.4	629.51			48	7.587	0	0	9.118	0	0	500.344	608.081	525.14
Untreated	Control	MYPOP		Untreated	Control	MYPOP			Untreated	Control	MYPOP		Untreated	Control	MYPOP												54	65.89	75.25	68.27	62.89	63.88	59.09	389.1	506.01	553.78			54	0	0	0	13.606	0	0	504.423	605.273	510.733
429.82	452.33	10013.3		120.09	459.07	984640			1	1	6.69295e+08		1	1	5.81345e+08
428.23	449.57	40987.1		268.78	246.63	778904			69.52	1	2.37197e+08		468.37	40.38	1.46608e+08
470.35	591.67	21484.9		153.76	480.97	1.48767e+06			1	1	4.09632e+08		41.45	97.98	3.75399e+08

## Sheet: Fig. 9
Fig. 9b																														Fig. 9d
Object count															Live cells																Untreated WT													Control MOCK
h	Untreated				Control				MYPOP						h	Untreated				Control				MYPOP						h	Orange			Green			Red			Colorless				h	Orange			Green
0	100	100	100	100	101.916	111.556	103.476	97.2577	101.347	101.543	105.624	100.502			0	98.4504	98.9972	95.4629	90.3894	98.1621	98.6068	94.3666	90.5703	98.4214	98.4588	95.5246	90.0379			0	2.4732	3.79627	5.53504	26.2307	25.523	36.8591	11.0105	13.0817	16.6948	60.2856	57.5991	40.9111		0	3.39989	3.3582	5.2864	26.1007	24.6935
2	104.969	105.778	84.1172	105.275	112.511	116.251	89.4683	101.172	105.298	103.546	88.514	104.794			2	98.4797	98.4282	92.5519	90.7785	98.1823	98.3364	93.9385	91.3329	97.7191	98.3005	94.0862	91.1966			2	3.18863	4.84537	6.13982	27.308	25.8854	37.5783	11.7246	14.0118	15.4977	57.7787	55.2574	40.7842		2	3.94918	3.21299	5.20736	25.1659	25.1598
4	117.45	127.774	85.685	106.762	121.401	136.179	92.9448	103.705	112.002	114.938	89.4342	105.171			4	97.1596	97.5741	92.8984	90.6058	97.4689	97.6801	95.1383	90.8212	96.3351	97.3844	92.5634	89.0198			4	3.37358	3.94788	7.54873	25.5368	24.4737	35.1161	13.2278	13.1385	13.2465	57.8618	58.4399	44.0887		4	4.87058	3.79794	5.90608	26.0175	22.8642
6	118.108	126.395	92.5017	110.237	124.095	131.845	93.5241	106.971	108.022	110.867	87.696	107.138			6	97.8327	98.3309	93.1104	90.7351	97.6491	98.0013	93.4792	91.0476	95.4041	97.0036	91.0338	88.841			6	4.19986	4.52439	6.88032	24.9729	26.8724	35.0763	14.201	14.0665	11.8832	56.6263	54.5368	46.1602		6	4.29731	3.61335	6.17983	26.6468	24.3628
8	119.635	127.249	99.216	114.507	129.632	134.931	96.0122	108.415	110.326	110.112	89.2297	103.287			8	97.7976	98.3018	92.5969	91.0508	98.1275	98.4321	92.8025	90.3589	94.7743	96.2139	88.6633	85.2945			8	5.10344	4.53662	6.56464	25.7319	27.3911	33.7933	15.0709	15.0306	11.7504	54.0938	53.0417	47.8917		8	4.28341	5.20415	6.43015	26.5943	25.6803
10	130.051	134.274	104.601	118.317	136.965	140.381	98.6025	111.702	112.391	112.902	89.4683	106.552			10	97.8813	98.2876	92.9088	91.5648	98.1147	98.3852	92.0845	90.8474	93.4943	95.1901	84.9827	85.2371			10	5.44277	5.48177	6.12187	25.3086	27.479	33.3195	14.1387	13.9556	12.5864	55.11	53.0837	47.9722		10	6.14017	5.91408	7.72957	26.4718	25.9247
12	134.511	141.169	110.123	121.562	143.37	145.732	101.534	113.879	113.559	113.592	89.2979	100.167			12	97.9367	98.3129	93.7936	91.2833	97.9746	98.0887	90.9982	89.5797	90.681	92.784	79.0504	78.311			12	5.93246	5.60498	6.74394	27.0874	28.6197	32.7531	13.6034	12.8898	14.0461	53.3767	52.8855	46.4569		12	7.04683	6.73759	7.43095	27.4242	28.9741
14	146.214	151.412	115.712	124.032	150.045	155.712	103.102	115.47	111.224	113.789	88.7184	106.154			14	98.0567	98.6615	93.4482	91.8895	98.3301	98.1898	90.3527	89.9966	87.4022	89.216	74.1107	76.6721			14	5.15449	5.34235	7.18776	29.4181	29.8448	32.7074	12.8446	11.5045	16.29	52.5827	53.3084	43.8148		14	6.36195	7.08602	8.32809	29.396	30.5728
16	150.703	157.19	123.824	126.355	156.271	159.094	107.464	118.568	112.182	112.508	87.5255	102.156			16	98.1432	98.7847	92.6221	91.4541	98.2306	98.0834	88.1379	89.3959	82.165	86.3957	63.937	68.9308			16	4.72912	4.91936	8.02423	30.4747	29.9077	33.867	12.6709	12.579	14.8475	52.1253	52.594	43.2614		16	5.32786	6.0381	8.53158	30.0509	32.4697
18	159.114	168.976	130.709	124.074	164.142	169.599	108.793	120.159	108.74	112.672	85.9918	102.868			18	98.2588	98.7433	92.7624	92.1689	98.2154	98.0949	86.8467	89.7803	78.1258	81.3813	59.4798	62.4683			18	4.4921	4.57912	6.88324	31.9884	29.9288	34.094	11.0174	12.7397	15.4887	52.5021	52.7524	43.5341		18	5.89106	5.61921	8.41599	29.3332	32.6192
20	166.567	176.165	142.263	133.954	171.206	178.004	120.688	121.792	110.655	112.246	91.6496	97.7392			20	98.3829	98.3468	93.0626	91.4853	98.032	97.8215	86.0478	88.8865	73.4088	76.0848	50.015	58.9327			20	3.96028	4.64883	7.46302	31.7042	30.0897	32.5806	12.5236	12.9269	15.452	51.8119	52.3346	44.5044		20	5.91944	4.90543	9.41195	29.801	32.6474
22	179.767	188.148	147.648	137.995	179.976	190.02	126.346	123.885	109.847	111.064	91.8541	102.114			22	98.3289	98.3819	92.4008	91.5229	98.1015	97.9355	85.322	88.3841	67.8974	71.0277	44.4401	55.4605			22	4.49233	4.51066	7.4627	29.6132	27.6169	31.8734	11.8622	12.6138	15.7218	54.0322	55.2586	44.942		22	5.83322	4.7511	9.95209	29.6616	30.1643
24	188.746	199.901	162.372	143.123	192.906	197.209	125.017	126.062	110.536	110.604	92.5698	97.467			24	98.2512	98.5625	92.1124	91.4019	98.2103	97.9123	83.9075	88.158	63.9209	67.0759	38.4309	46.593			24	4.19892	4.75406	7.52553	27.4882	26.4491	30.6961	12.4887	12.4095	15.91	55.8242	56.3874	45.8683		24	4.57484	4.08521	11.1083	28.6017	28.3682
26	208.979	219.993	168.166	145.489	200.868	214.412	131.016	128.826	109.069	109.291	89.775	99.9582			26	97.9921	98.6161	91.8192	91.2331	97.4473	97.9319	82.8055	88.1632	60.035	62.1673	34.8122	45.8418			26	4.14029	4.80828	7.34175	26.0192	25.7411	30.5633	13.8097	12.9662	16.8479	56.0308	56.4844	45.247		26	5.09855	4.14782	11.4894	28.3975	26.4714
28	220.024	226.559	185.651	152.167	204.31	221.799	136.23	131.024	107.962	109.783	87.9345	95.3318			28	98.1759	98.5885	91.6112	91.2645	97.4483	97.807	81.6326	87.6295	56.4829	56.2942	32.7627	43.2017			28	4.53606	4.29509	7.69137	24.0553	26.3049	29.1278	15.3083	14.5493	16.4377	56.1003	54.8507	46.7432		28	4.92136	4.31661	12.0452	27.8664	24.9851
30	225.322	226.592	197.376	154.448	221.61	232.764	142.059	134.017	102.125	106.632	90.0136	93.385			30	98.1043	98.2	91.2877	92.0144	97.5899	97.8435	78.0469	87.2517	57.4686	58.5789	29.4436	36.0476			30	5.17372	5.37284	8.94978	23.0771	26.1394	28.3569	15.6631	15.7383	16.6652	56.0861	52.7495	46.0281		30	5.32018	4.79788	13.1335	26.7048	24.2961
32	245.675	248.457	205.828	159.179	235.079	242.646	145.535	137.157	95.6899	101.51	90.4567	90.5589			32	97.8954	98.0668	91.5092	90.5498	97.7993	98.0802	77.5456	85.8405	60.2527	60.4365	26.5832	37.2761			32	5.52569	5.21831	8.4487	23.4577	25.6796	28.6394	16.0851	16.9423	17.7674	54.9314	52.1597	45.1445		32	4.98967	4.8635	13.6425	26.154	25.0501
34	249.177	263.624	217.689	164.329	238.881	253.48	154.908	137.89	97.5756	99.2449	88.548	92.0662			34	98.0648	98.0684	90.7519	90.5015	97.4526	97.6917	76.0054	85.6014	55.8295	56.111	27.1166	34.6228			34	5.61854	4.79161	8.26424	25.1512	25.8999	27.86	16.932	16.5588	19.3445	52.2983	52.7497	44.5312		34	5.05423	4.81122	13.6702	24.8851	24.5483
36	261.209	266.579	221.881	171.195	255.462	264.018	157.294	145.552	97.0967	98.8181	87.3892	79.0873			36	97.9548	97.9368	89.9201	90.7769	97.3552	97.4432	74.0873	84.4587	53.0332	53.5213	24.4389	34.4332			36	5.98441	5.84084	9.52901	25.9349	26.2765	27.9723	16.2418	15.9825	19.5955	51.8389	51.9002	42.9031		36	5.49378	5.21891	14.0097	23.6789	24.619
38	271.087	289.232	233.776	176.01	269.5	278.332	164.042	148.064	98.8028	96.5529	89.5705	87.6073			38	97.7485	98.0945	91.1515	90.3854	97.0234	97.3392	72.064	83.3647	52.753	50.4976	19.3689	32.3531			38	5.54581	5.61167	9.79025	27.7973	27.0244	28.276	16.3778	15.3308	20.2368	50.2791	52.0331	41.6969		38	5.78847	5.41287	14.3553	23.2159	24.3635
40	285.603	305.844	242.604	182.646	285.843	294.386	167.11	149.299	98.5633	100.492	87.1847	86.2885			40	97.7355	97.8997	89.8733	89.5058	97.065	97.4363	71.9189	82.3461	49.567	52.6076	21.1035	30.3474			40	5.30091	5.59632	9.56049	27.6782	27.0356	28.0029	16.6711	15.1216	20.9247	50.3498	52.2465	41.5119		40	5.85821	6.0253	14.9138	22.7072	24.014
42	303.921	318.647	262.917	185.137	297.875	306.402	172.631	153.444	100.299	99.5075	85.1738	85.3256			42	97.6886	98.0133	89.8177	90.1	97.3539	97.3187	70.8304	82.7144	50.2446	51.0376	21.1179	29.5923			42	5.56425	5.32274	9.1112	27.0024	26.6868	28.0716	16.1842	15.8453	21.2696	51.2491	52.1452	41.5476		42	6.05129	5.66627	14.624	23.0454	23.5751
44	316.133	331.024	265.712	191.71	310.266	319.238	180.47	157.379	95.4205	97.3736	84.4921	82.8345			44	97.7723	97.9933	88.8675	88.744	96.9625	96.8813	69.9806	83.1539	48.8757	49.7805	20.7743	26.9522			44	5.54816	5.25413	9.64051	26.581	26.0476	27.2706	16.1961	16.4988	22.2603	51.6748	52.1995	40.8285		44	5.94787	5.58252	14.7576	22.9789	22.7385
46	336.127	344.682	276.176	196.462	317.21	333.979	190.866	160.519	98.5932	97.8989	82.6516	81.7249			46	97.5819	97.8473	88.4048	89.1532	96.9294	96.9452	69.8156	82.4868	50.2294	47.7003	18.2041	25.9499			46	5.36592	5.61382	9.94601	25.1109	25.1243	26.6678	16.6578	17.5851	22.0843	52.8653	51.6767	41.3018		46	6.12263	5.41285	15.0735	23.358	22.1699
48	350.584	362.377	281.356	203.831	337.414	346.947	184.628	167.804	98.1443	97.7676	80.6748	76.3868			48	97.423	97.7051	87.8928	89.5832	96.4745	96.5377	68.238	81.2308	49.2128	48.4544	15.9611	28.3888			48	5.93643	5.70054	10.3191	24.1135	24.31	26.0541	17.8767	18.14	22.003	52.0734	51.8494	41.6238		48	5.97613	5.27114	14.6257	23.0776	22.0959
50	370.817	387.722	297.273	207.913	356.51	365.233	191.241	168.139	98.264	99.8687	82.8221	77.1614			50	97.3249	97.5954	87.8844	88.5687	96.2434	96.6207	68.8936	82.5188	48.174	48.7818	15.7849	26.8818			50	6.2459	5.75364	10.4345	23.2099	23.6577	26.3842	18.9245	18.2747	21.6466	51.6197	52.3139	41.5347		50	6.67508	5.15326	14.6191	22.7406	21.7961
52	382.909	395.568	301.057	208.143	368.363	383.848	186.673	164.413	101.407	100.821	77.1983	74.6912			52	97.3123	97.2664	86.6468	88.4021	96.3466	96.5724	68.4776	81.2752	48.4008	49.6788	18.2659	30.1468			52	6.52643	5.94669	10.977	23.155	23.3429	26.742	19.9883	19.2602	21.2171	50.3303	51.4502	41.064		52	6.91265	5.85108	15.4816	23.1565	21.2825
54	397.815	419.698	310.498	209.148	388.985	399.376	202.215	175.717	105.358	99.5732	75.1533	73.8329			54	96.8958	97.1274	86.3008	88.6836	95.7968	96.1657	66.6222	80.7123	49.129	49.4906	15.4554	28.7402			54	6.90719	6.26362	10.9306	22.7397	22.97	27.6292	20.5428	20.1382	21.4825	49.8103	50.6282	39.9577		54	6.80871	6.36341	16.0168	23.0805	21.7243
56	421.88	440.381	326.653	227.946	397.426	412.147	208.214	171.551	102.005	98.8838	73.0402	74.2726			56	96.7549	97.2037	86.5385	87.6133	96.0181	96.0332	66.9408	81.484	50.0405	49.8822	16.458	30.1744			56	7.25714	6.29204	11.1141	22.9298	23.0724	28.1419	21.3585	21.4492	20.9708	48.4545	49.1863	39.7733		56	6.98609	6.98906	16.5044	23.5766	21.6363
58	443.55	463.69	332.618	232.028	414.966	434.373	219.836	182.96	98.1443	102.725	74.5399	70.3161			58	96.7583	97.4159	86.2601	86.5813	96.3406	96.1897	67.0581	81.211	56.7999	54.9913	16.0272	31.0463			58	7.42855	7.03995	11.0509	23.8909	23.6252	29.3421	21.4569	21.799	20.6629	47.2236	47.5359	38.9441		58	6.83435	7.61886	16.4505	23.8029	22.5855
60	465.25	489.79	347.103	240.59	438.701	457.42	225.085	188.801	106.675	105.811	72.3926	69.8137			60	96.2699	96.7755	85.7425	86.7685	95.7882	95.9919	66.6083	81.076	54.5675	55.3206	15.1007	29.023			60	7.7381	7.52243	10.8612	24.7595	23.7719	28.9232	21.5828	21.5199	20.1757	45.9195	47.1857	40.04		60	7.18313	7.08275	16.3188	23.4699	24.098
62	477.552	497.111	360.327	246.41	453.457	468.746	222.972	191.878	103.472	106.008	72.0518	73.9167			62	96.1136	96.7575	85.4178	85.9159	95.9734	95.7089	67.5408	79.78	55.5124	53.6247	16.0242	28.1185			62	7.33024	8.25959	11.1278	25.5924	24.3388	28.8711	22.099	20.9548	20.2004	44.9783	46.4468	39.8007		62	7.48728	7.28372	16.8416	23.5411	24.4011
64	507.662	526.625	364.962	251.246	477.641	494.517	235.446	199.812	105.866	111.359	70.6544	73.498			64	95.3824	96.0821	85.002	85.0821	95.6686	95.2409	67.8723	79.8781	54.1384	53.1803	15.9684	30.6538			64	7.86691	8.07397	11.3374	25.1413	25.0072	28.6964	21.5573	20.4716	20.8896	45.4345	46.4472	39.0766		64	7.66616	7.72218	16.124	23.0708	24.4991
66	535.498	545.601	381.765	253.695	491.529	518.877	250.273	208.374	110.506	117.203	71.336	69.7509			66	95.5531	95.7559	84.2518	84.6834	95.8071	95.9204	68.4733	79.1765	55.3231	54.0743	15.5401	32.2018			66	8.22961	8.36862	12.0681	25.3546	25.5405	27.7146	20.9598	20.2097	21.1281	45.456	45.8812	39.0892		66	7.60166	7.64001	17.1371	23.2248	24.9277
68	561.179	584.406	397.001	264.057	512.212	533.782	251.329	214.947	115.444	119.796	68.7116	73.4143			68	95.2243	95.8059	83.7145	83.5432	95.5683	95.4493	67.8521	79.5072	55.8948	55.5943	15.9429	32.3858			68	8.69284	8.50493	11.742	25.1962	24.8568	27.3068	20.5223	19.8596	21.2367	45.5887	46.7787	39.7145		68	7.99922	7.57313	17.5872	23.4111	24.2163
70	591.2	592.186	410.157	274.189	545.196	559.685	265.337	219.343	119.006	122.587	70.5521	72.2839			70	95.0133	95.006	83.4356	83.1977	94.8071	95.1076	68.8415	79.2199	55.9821	56.595	17.4955	35.2934			70	8.8294	8.87413	12.673	24.4296	24.9625	26.6685	20.74	20.1922	21.5076	46.001	45.9711	39.1509		70	8.18774	7.01369	15.9919	24.1225	23.7959
[truncated: 30 more columns]

## Sheet: Fig. 10
Fig. 10b
CT-26													B16-F10
h	Untreated			Control			MYPOP					h		Untreated		Control			MYPOP
6	0.0821667	0.109333	0.054	0.0663333	0.100667	0.047	0.049667	0.080333	0.039			6	0.0566667	0.058	0.092	0.0533333	0.0453333	0.0763333	0.043333	0.041667	0.048333
24	0.181333	0.323333	0.187	0.165	0.291	0.172	0.110667	0.189667	0.072			24	0.163333	0.157667	0.2785	0.146667	0.115333	0.297667	0.093333	0.073667	0.138667
30	0.319667	0.416	0.233	0.23	0.443667	0.202	0.118667	0.230333	0.097			30	0.276667	0.301	0.480333	0.263333	0.227	0.441667	0.15	0.125	0.336
48	0.578	0.654	0.562	0.572667	0.715	0.492	0.381	0.426667	0.191			48	0.593333	0.743333	0.806667	0.453333	0.623333	0.848333	0.333333	0.381667	0.577
54	0.594	0.731667	0.555	0.639667	0.835333	0.627	0.437667	0.556667	0.259			54	0.733333	0.945	1.03833	0.686667	0.881667	0.936667	0.453333	0.458333	0.63

## Sheet: Fig. S2
	Control	E6		Control	E7
	100	54.7512		100	56.7724
	100	86.8455		100	83.6146
	100	85.5363		100	78.1597

## Sheet: Fig. S4
Fig. S4a					Fig. S4b
					h	Untreated			Control			MYPOP pool
Untreated	Control	MYPOP pool			0	100	100	100	111.147	92.2005	107.267	99.675	92.1412	85.0581
100	107.169	28.2693			2	108.84	106.643	104.767	117.972	96.3523	117.209	108.937	95.8481	99.9419
100	86.2047	26.6348			4	114.43	114.739	110.988	127.462	99.4662	126.512	112.252	100.83	104.709
100	72.148	21.2245			6	119.857	122.034	118.256	133.377	106.05	135.174	120.864	108.096	118.314
					8	127.137	129.656	121.977	144.134	114.235	143.779	127.364	114.265	127.674
					10	133.994	135.469	130.988	150.471	121.115	152.035	135.197	123.547	134.186
					12	141.274	142.972	141.163	153.201	130.694	160.698	141.891	131.465	137.558
					14	148.814	147.42	148.779	166.721	136.714	167.616	149.561	135.617	143.663
					16	153.949	155.338	156.977	172.863	140.658	175.64	152.291	143.565	149.419
					18	162.301	159.253	168.198	179.525	148.695	186.337	163.406	147.776	156.047
					20	171.531	163.909	177.616	188.365	157.592	186.512	173.936	155.783	162.151
					22	167.176	169.098	179.186	189.503	155.042	197.384	166.038	153.974	168.663
					24	192.298	182.77	193.895	203.412	174.199	206.919	186.513	165.302	174.535
					26	199.317	190.243	209.07	213.487	183.926	217.035	192.135	173.814	180.581
					28	213.065	195.463	215.233	225.024	186.951	224.36	203.802	184.757	185.698
					30	206.89	206.079	212.849	232.337	196.53	239.477	214.072	193.298	193.721
					32	223.562	216.37	236.163	235.782	210.053	249.535	227.104	197.39	208.256
					34	238.284	225.83	247.674	259.474	221.026	260.93	241.956	205.99	211.802
					36	237.764	226.839	256.57	266.331	220.818	266.337	243.061	214.62	222.326
					38	261.358	231.317	269.593	270.166	241.489	281.337	248.976	224.585	232.849
					40	262.073	251.75	274.884	286.188	248.992	293.14	261.163	229.122	242.384
					42	267.533	253.44	301.686	296.393	246.056	310.465	268.216	243.12	246.686
					44	282.58	258.126	302.384	310.107	249.763	320.523	281.248	248.814	260.523
					46	279.038	258.422	314.36	305.85	259.223	340.465	274.098	243.357	271.395
					48	292.85	250.474	318.488	317.582	267.141	342.674	288.658	260.38	280.349
					50	299.74	280.635	349.36	327.462	270.789	351.86	295.775	267.794	293.895
					52	311.147	274.496	357.326	325.739	276.038	361.279	320.8	271.056	297.733
					54	325.187	268.031	360.93	324.959	283.867	380.988	323.107	282.325	299.36
					56	322.489	282.503	390.988	342.541	288.019	389.07	334.807	282.473	324.709
					58	315.73	293.95	401.105	355.054	293.06	407.267	331.979	293.209	336.453
					60	332.239	293.772	389.651	362.561	308.126	419.128	329.737	304.389	337.907
					62	326.519	293.594	426.105	368.281	311.506	436.105	326.519	302.283	348.43
					64	337.927	300.504	424.302	370.881	324.407	450.756	351.739	298.339	355.407
					66	342.216	309.015	446.802	371.303	323.814	457.849	349.821	310.38	373.372
					68	309.262	300.504	452.209	372.538	297.924	464.709	340.136	315.955	393.198
					70	323.692	287.96	463.372	362.203	306.05	493.023	340.071	317.111	394.36
					72	330.614	312.159	457.384	365.876	327.728	490.291	355.281	310.083	402.093

[truncated: 1 more sheets: Fig. S6]
